# Supplementary material for: Photoperiodic control of the Arabidopsis proteome reveals a translational coincidence mechanism
Source: Mol Syst Biol. 2018 Mar 1;14(3):e7962. doi: 10.15252/msb.20177962 (PMC5830654; doi:10.15252/msb.20177962)
Supplement: Supplementary file 3 — Table EV1 [file MSB-14-e7962-s003.xlsx]

## Sheet: legend
Table EV1. Quantitative proteomics dataset. Mean and standard deviation of all measured proteins in each photoperiod.

## Sheet: Table EV1, Quantitiative proteo
locus_id	mean_6h	mean_8h	mean_12h	mean_18h	std_dev_6h	std_dev_8h	std_dev_12h	std_dev_18h
AT1G01050	0.961234	0.995934	0.913278	1.10421	0.0266464	0.00796579	0.10141	0.100095
AT1G01080	1.1286	1.0605	1.08078	1.0073	0.0284874	0.00909212	0.0398415	0.0253102
AT1G01090	1.34717	1.22123	1.11338	1.13298	0.0620286	0.0931956	0.0309967	0.0691127
AT1G01100	1.06432	0.980868	0.954576	0.840135	0.0836323	0.0281627	0.0354457	0.0327361
AT1G01220	1.02662	1.02971	1.13435	1.1643	0.0235971	0.0213897	0.045622	0.091462
AT1G01300	1.24314	1.02389	0.928798	1.11084	0.0579576	0.0968745	0.0647254	0.126028
AT1G01320	1.05845	1.04813	1.06612	0.910107	0.0169081	0.0295597	0.0134982	0.00667921
AT1G01470	0.999817	1.01576	0.705138	0.801251	0.0711181	0.0596463	0.262274	0.034561
AT1G01610	1.26517	1.18683	1.02661	0.981512	0.0440222	0.140392	0.016134	0.115083
AT1G01620	1.52925	1.33883	1.15327	0.981815	0.1094	0.0785508	0.164407	0.0462391
AT1G01630	1.40833	1.36465	1.24952	1.19562	0.100277	0.0653239	0.261416	0.0375888
AT1G01710	1.22778	1.18249	1.27018	1.49637	0.100585	0.0947209	0.0333799	0.113335
AT1G01730	1.02479	0.925439	0.865989	1.00716	0.0614805	0.0679492	0.0627588	0.0770139
AT1G01790	1.31769	1.15993	1.12197	0.99872	0.0435311	0.017421	0.066476	0.0676511
AT1G01800	1.04669	1.01837	1.11084	1.11831	0.0537057	0.040366	0.00576996	0.0100133
AT1G01820	0.964982	0.882985	0.897303	0.988677	0.023068	0.0135324	0.0237116	0.0529172
AT1G01910	0.970275	0.840444	0.860132	0.910548	0.0411922	0.0968291	0.023303	0.0951864
AT1G01930	0.994197	0.780119	0.712853	0.828048	0.0273093	0.14086	0.0418255	0.144732
AT1G01950	1.31853	1.38981	1.38895	1.17969	0.187127	0.0732973	0.0903821	0.123074
AT1G01960	1.02157	1.03204	1.10556	0.912979	0.0192797	0.0500103	0.0573317	0.0207434
AT1G01970	1.01651	0.88528	0.697193	0.913562	0.114406	0.0602665	0.0626272	0.0916768
AT1G02080	1.0943	1.09154	1.12504	1.08303	0.0421025	0.0195087	0.0272049	0.0917541
AT1G02090	1.35572	1.18097	1.21141	1.08376	0.0923976	0.0729899	0.16968	0.137029
AT1G02100	1.15449	0.997603	1.04021	1.06967	0.185414	0.0607202	0.096586	0.0327283
AT1G02120	1.19605	1.14705	1.38369	1.52092	0.12077	0.0647206	0.179036	0.200864
AT1G02130	0.990854	1.03079	1.0286	0.943632	0.0543778	0.0283493	0.0493613	0.0667842
AT1G02140	1.20322	1.09848	1.01996	0.903879	0.0495388	0.0307422	0.0463093	0.0563317
AT1G02145	1.18001	1.3436	1.45794	1.92194	0.0969781	0.218527	0.548954	0.274142
AT1G02150	1.27771	1.39835	1.26223	1.11579	0.064297	0.0677557	0.0307168	0.031827
AT1G02280	0.968313	1.01361	0.9843	0.982937	0.0376825	0.0146306	0.0952415	0.036333
AT1G02500	1.16937	1.03786	1.03256	1.01135	0.0713159	0.0841806	0.0386472	0.0881013
AT1G02560	0.950407	0.974395	1.00158	1.04283	0.0325027	0.0358753	0.0394268	0.0269031
AT1G02690	0.867846	1.19248	1.37843	0.880774	0.153803	0.425857	0.254559	0.168077
AT1G02780	0.901003	0.860491	0.860548	0.844088	0.0152823	0.0197482	0.0640982	0.00748539
AT1G02840	0.96412	0.856463	1.13675	0.560727	0.0504739	0.126561	0.0579109	0.0317963
AT1G02890	0.761322	0.826737	0.88239	0.955689	0.251637	0.194695	0.220942	0.0536083
AT1G02910	1.47428	1.31176	1.2149	1.20307	0.079703	0.140555	0.0541975	0.0779188
AT1G02930	1.05307	1.00054	1.22081	1.78051	0.0513483	0.0647916	0.0557437	0.325426
AT1G03000	1.13896	1.10562	1.22793	1.14331	0.02757	0.133391	0.115119	0.106602
AT1G03060	1.1388	1.39331	1.4843	1.38931	0.108291	0.106071	0.0949903	0.0894549
AT1G03090	1.31305	1.17857	1.26273	1.29062	0.0215232	0.1492	0.0941556	0.18657
AT1G03160	1.23987	1.21394	1.26795	1.28752	0.0521558	0.0407955	0.023814	0.0656136
AT1G03220	2.01633	1.8118	1.28616	1.0457	0.091707	0.0730598	0.124054	0.0189174
AT1G03230	1.92694	1.46254	1.20771	0.967274	0.0420765	0.117691	0.0709704	0.0559605
AT1G03280	5.26789	11.0688	12.0217	3.64968	3.45544	4.17464	2.66331	1.38294
AT1G03310	1.23488	1.1834	1.2955	1.35866	0.0309022	0.0482281	0.0541283	0.121629
AT1G03400	0.691505	0.570853	0.633022	1.08401	0.0490975	0.154642	0.0449876	0.0939063
AT1G03475	0.966282	0.958695	0.936155	0.904255	0.0128134	0.0418042	0.114523	0.0262675
AT1G03600	1.17801	1.14587	1.22961	1.11771	0.0628504	0.0682648	0.0315521	0.101141
AT1G03630	1.35617	1.33554	1.31553	1.1911	0.0687514	0.0450249	0.0803842	0.0224386
AT1G03680	1.00105	0.981777	1.02508	1.03087	0.0475495	0.00447926	0.0150228	0.0703321
AT1G03860	0.858472	0.902897	0.891092	0.985553	0.0441731	0.00637955	0.0812254	0.0201879
AT1G03870	1.3755	1.31191	1.19972	1.03487	0.0273472	0.0536663	0.0246094	0.0602904
AT1G03900	0.991018	0.95724	0.871477	0.93439	0.0234339	0.0340528	0.0939633	0.0288118
AT1G04080	1.46191	1.24479	1.25886	1.15857	0.0332885	0.0568338	0.030548	0.0746772
AT1G04170	1.1343	1.1067	1.01406	0.923257	0.0500186	0.0363403	0.00124574	0.025736
AT1G04190	0.879414	0.893148	0.952259	0.97385	0.0354116	0.0540606	0.0796972	0.060472
AT1G04200	1.0958	1.08389	1.06243	1.15079	0.0518006	0.0676362	0.189075	0.0995341
AT1G04350	1.09218	1.14576	1.0992	1.10939	0.0612507	0.0575302	0.0316533	0.121865
AT1G04400	0.975653	1.28111	2.44346	2.32081	0.0877122	0.0354658	0.702955	0.474044
AT1G04410	1.04632	0.938302	0.943936	1.0115	0.046966	0.068834	0.0446955	0.0627464
AT1G04420	1.03177	0.981951	1.032	1.09836	0.0198688	0.0545432	0.0551263	0.0751557
AT1G04430	0.93539	0.940739	1.20628	1.1885	0.0089578	0.042184	0.0262712	0.112035
AT1G04480	1.00828	0.944549	0.992736	0.934595	0.051408	0.0221928	0.0800459	0.0374915
AT1G04510	1.12292	0.890959	1.17143	1.05233	0.171833	0.0622338	0.0261905	0.0389384
AT1G04530	0.928361	0.782903	0.73799	0.743119	0.0707651	0.0479333	0.0445534	0.062143
AT1G04590	0.864937	0.76923	0.813348	0.721913	0.18596	0.135313	0.0728686	0.0505538
AT1G04620	1.03953	1.31492	1.5522	1.44308	0.153212	0.0198938	0.0693228	0.104416
AT1G04640	0.943423	0.935225	0.955887	0.96718	0.0160208	0.0198708	0.0416135	0.0188022
AT1G04690	1.12633	1.16253	1.16469	1.1528	0.0287754	0.0154888	0.0538753	0.0512777
AT1G04710	0.841595	0.761287	0.866048	1.12413	0.0421872	0.0200476	0.0474778	0.130498
AT1G04810	1.04527	1.00959	1.09645	1.113	0.0645028	0.0486621	0.049647	0.0475676
AT1G04820	1.51534	1.18733	1.22305	0.931676	0.239473	0.0467152	0.0637246	0.066408
AT1G04850	1.34628	1.32443	1.42322	1.21803	0.139623	0.0541562	0.105956	0.0532857
AT1G04860	1.37354	1.4085	1.4622	1.16775	0.0720571	0.0246281	0.0189147	0.102272
AT1G04950	1.25309	1.12889	1.18666	1.04022	0.165146	0.0799894	0.258338	0.0395528
AT1G04980	1.28966	2.62398	4.57971	3.18735	0.108135	0.658751	0.126428	0.529508
AT1G05010	1.12827	1.23727	1.26217	1.27715	0.0101711	0.0216644	0.14637	0.0422218
AT1G05140	1.26224	1.34206	1.25011	1.10349	0.0330993	0.0351769	0.0921501	0.054301
AT1G05150	1.67486	1.36235	1.35781	1.22116	0.0889855	0.124395	0.0533954	0.118521
AT1G05180	0.816425	0.788928	0.800408	1.05829	0.103928	0.160868	0.0412099	0.132318
AT1G05190	1.15056	1.12215	1.11543	1.01503	0.0462331	0.0202532	0.06975	0.0440281
AT1G05320	1.26881	1.07257	1.1632	1.25739	0.0139723	0.0350271	0.0398609	0.0653584
AT1G05500	1.07507	0.919371	0.786561	0.779715	0.135088	0.105627	0.0408144	0.113309
AT1G05520	1.01968	0.999867	1.10738	1.01874	0.0729387	0.00738314	0.0348985	0.0674682
AT1G05560	1.10289	1.0654	1.46865	1.11682	0.187443	0.301602	0.0234228	0.0612224
AT1G05620	0.909244	1.00198	1.07663	1.01314	0.0627606	0.0572316	0.118798	0.0230468
AT1G05850	1.2973	1.13152	1.14859	1.1551	0.12469	0.084477	0.0129722	0.134291
AT1G05910	1.40244	1.23818	1.29266	0.897246	0.0362649	0.0794385	0.0918654	0.00863156
AT1G05940	0.877695	1.33747	1.28371	1.19676	0.135191	0.245915	0.286714	0.152027
AT1G06000	1.19521	1.12045	1.11339	1.29795	0.0623791	0.0794162	0.0314381	0.0935166
AT1G06130	1.16222	1.16822	1.14961	1.17402	0.0635408	0.031742	0.0760238	0.0204698
AT1G06190	1.4711	1.22343	1.55178	1.03775	0.142489	0.156166	0.134693	0.102485
AT1G06220	1.35752	1.19693	1.17863	1.04898	0.0177609	0.0518044	0.0183081	0.0476318
AT1G06230	0.999657	1.04289	1.05477	0.800672	0.193254	0.0621945	0.118665	0.0269869
AT1G06290	0.792691	0.843859	1.18185	1.34684	0.0169003	0.0308501	0.0684778	0.169562
AT1G06400	0.985449	0.968564	0.968955	0.964138	0.027764	0.023467	0.0568266	0.0233732
AT1G06410	1.48234	1.25285	1.25857	1.26316	0.0272431	0.0515505	0.0909729	0.0784546
AT1G06430	0.992984	0.950347	1.06822	1.00088	0.0592572	0.0162172	0.0195734	0.0235013
AT1G06460	0.943346	1.22631	1.88486	2.10719	0.043865	0.0484864	0.100779	0.259456
AT1G06510	1.20297	1.39611	1.3744	1.23403	0.0421023	0.0303831	0.14126	0.00513301
AT1G06530	0.882896	0.965903	2.47924	1.25234	0.0169318	0.224807	0.220901	0.052294
AT1G06550	1.12039	1.02318	0.988729	1.25475	0.0358433	0.13236	0.0202126	0.122543
AT1G06650	1.10871	1.09446	1.07991	1.12558	0.0455732	0.0846942	0.0359565	0.105841
AT1G06670	1.32226	1.44834	1.14834	0.909958	0.107966	0.0618874	0.0587188	0.0801429
AT1G06680	1.00667	1.0075	1.02626	1.02304	0.0258276	0.0198619	0.0323749	0.0271273
AT1G06690	1.45602	1.24451	1.08514	1.03473	0.103206	0.0416659	0.0773141	0.0736129
AT1G06700	1.31185	1.1401	1.02153	0.962469	0.037894	0.100432	0.0622578	0.115747
AT1G06820	0.661782	0.739545	0.760506	0.638852	0.0469535	0.0845493	0.00706435	0.0263773
AT1G06890	0.976227	0.991276	1.2091	1.14014	0.173908	0.0569302	0.182206	0.0215995
AT1G06900	1.05901	0.98165	1.14702	0.984456	0.0537647	0.124543	0.0866189	0.0105806
AT1G06950	1.07749	1.02691	1.13594	1.10759	0.0520505	0.0456652	0.0516371	0.0615268
AT1G07040	0.999601	0.965597	1.17681	1.28993	0.0248798	0.0524677	0.0431689	0.0193432
AT1G07080	1.16039	1.1714	1.15782	1.10207	0.0664891	0.0633031	0.112706	0.00945142
AT1G07110	1.39497	1.11912	1.03628	1.06976	0.00863147	0.0703024	0.0433567	0.0335384
AT1G07140	1.02896	1.11986	1.26136	1.15737	0.0915764	0.0304658	0.166628	0.0648618
AT1G07250	2.00552	2.49195	2.70067	1.90962	0.567365	0.0343665	0.101388	0.0929223
AT1G07320	1.17679	1.09638	1.03	0.954496	0.027752	0.0176457	0.0600497	0.0187472
AT1G07370	1.17321	1.08048	0.907567	0.970451	0.101065	0.0125065	0.209988	0.0605434
AT1G07440	0.608136	0.728446	0.952603	1.22327	0.0138118	0.019073	0.109062	0.0619186
AT1G07510	1.2266	1.28746	1.56204	1.53695	0.0825429	0.103322	0.344457	0.133242
AT1G07660	1.22939	1.10586	1.10184	0.988588	0.0468349	0.028967	0.0608362	0.0213393
AT1G07670	1.00179	1.01598	1.18577	1.13926	0.0207365	0.0522875	0.0288864	0.131888
AT1G07705	1.52995	1.53665	1.1534	1.24534	0.149963	0.0819101	0.0934754	0.23209
AT1G07750	0.936295	0.787175	0.76886	0.872931	0.0651966	0.0766583	0.0506436	0.101976
AT1G07810	1.36768	1.15025	1.23419	1.21086	0.0799669	0.0615116	0.0655222	0.161922
AT1G07890	0.907555	0.924713	1.15757	1.35343	0.0237948	0.0144597	0.0640725	0.115006
AT1G07910	1.12709	1.09042	1.12021	1.10023	0.0327375	0.0154295	0.0239527	0.0623953
AT1G07920	1.2297	1.19654	1.08882	0.988738	0.0794763	0.061952	0.0126338	0.0223648
AT1G08110	1.13229	1.05807	1.22441	1.1846	0.0335184	0.0311819	0.0893896	0.0436669
AT1G08130	1.28411	1.09971	0.955466	0.880255	0.0850772	0.0531523	0.0702599	0.0242743
AT1G08160	0.876295	0.827346	0.836897	0.834473	0.065972	0.0382545	0.0281743	0.064342
AT1G08190	1.35691	1.19124	1.18978	1.08014	0.0726862	0.0387593	0.0328879	0.0452253
AT1G08200	1.13456	1.14675	1.15322	1.20982	0.0488354	0.0478863	0.0315824	0.0766311
AT1G08360	0.997542	0.974706	0.992265	0.996893	0.0226623	0.0457018	0.0408925	0.0590463
AT1G08370	1.31461	1.18378	1.13055	1.14031	0.0987509	0.102669	0.052777	0.0837572
AT1G08380	1.05078	1.19836	1.10367	1.15373	0.0277283	0.0449108	0.0928598	0.0466562
AT1G08420	1.01394	1.02253	1.00648	0.97992	0.0431024	0.031302	0.0731421	0.0173646
AT1G08450	0.68033	0.530178	0.769239	0.841768	0.153112	0.0462107	0.104263	0.228883
AT1G08470	1.02672	0.989295	1.05636	1.04419	0.0163427	0.0883581	0.0758522	0.022011
AT1G08480	1.05781	1.08083	1.21045	1.24556	0.017921	0.0196838	0.0593328	0.0546007
AT1G08490	1.04844	1.01389	0.997841	1.02908	0.0317122	0.0462827	0.053714	0.0722698
AT1G08520	1.25811	1.11955	1.15712	1.0565	0.0687972	0.0766347	0.0244525	0.0653778
AT1G08550	1.09417	1.03606	1.01814	1.06114	0.0594345	0.0613773	0.0418917	0.0754772
AT1G08640	0.962162	0.962518	1.00878	1.06585	0.0166227	0.0077358	0.0339327	0.0518087
AT1G08800	0.947984	0.962474	1.06195	1.15555	0.0971203	0.048402	0.0515868	0.0929029
AT1G08820	1.11481	0.975188	1.04372	1.11648	0.0598181	0.101101	0.048337	0.0674712
AT1G08830	0.91583	0.892933	1.27612	1.28798	0.0180775	0.0175745	0.0348631	0.0158645
AT1G08930	0.932061	1.16489	1.09814	1.38002	0.128821	0.117308	0.229753	0.0911594
AT1G08980	1.27998	1.13748	1.12236	1.10572	0.00749822	0.0531756	0.0579236	0.0391478
AT1G09010	1.46602	1.38148	1.35752	1.36269	0.0611914	0.0313296	0.0912536	0.11136
AT1G09020	1.31537	1.40592	1.33532	1.0876	0.0496351	0.0702233	0.0619005	0.00785265
AT1G09130	1.05054	0.983435	1.02078	0.986623	0.0138417	0.0291732	0.056885	0.0378253
AT1G09160	0.979211	1.03097	0.893832	0.812814	0.0637594	0.0325884	0.0512933	0.0928546
AT1G09210	1.48342	1.34598	1.46924	1.23245	0.106257	0.0336277	0.169656	0.0137438
AT1G09240	1.15611	1.42786	1.54344	1.71682	0.100323	0.213678	0.0791478	0.112508
AT1G09270	1.27246	1.38327	1.40636	1.02632	0.118918	0.0749887	0.0970607	0.0578695
AT1G09310	1.07225	1.06214	1.02998	0.963129	0.0459201	0.0549932	0.0617492	0.0478963
AT1G09330	0.845425	0.859955	0.889035	0.83151	0.059895	0.0757619	0.0450885	0.0603107
AT1G09340	1.12776	1.05401	0.984189	1.03499	0.0255716	0.0781811	0.0360307	0.0739472
AT1G09430	1.97129	2.11233	2.13011	1.82205	0.332704	0.119694	0.131706	0.0415068
AT1G09490	0.975258	0.976991	1.1216	1.07458	0.0760433	0.0450067	0.0249595	0.101952
AT1G09590	0.992359	0.970739	0.903724	0.869328	0.0120214	0.0147066	0.028105	0.021982
AT1G09620	1.27795	1.1736	1.21091	1.1193	0.0434863	0.0260596	0.0152294	0.0908984
AT1G09630	1.00672	1.00247	0.948575	1.01062	0.0705594	0.122486	0.0567327	0.0328954
AT1G09640	1.19784	1.14177	1.01003	1.08963	0.035143	0.0876706	0.0335361	0.0998017
AT1G09750	1.52627	1.24123	1.17802	1.0134	0.0444937	0.0628755	0.0582442	0.0192682
AT1G09760	1.07051	0.965989	0.933196	0.882461	0.0291822	0.0297389	0.0634394	0.025952
AT1G09770	1.44602	1.18732	1.15162	1.06068	0.0242581	0.0699568	0.0697222	0.0566752
AT1G09780	0.814058	0.793861	0.986931	0.908312	0.0139211	0.011826	0.0564212	0.0920959
AT1G09795	0.986855	0.964041	0.955223	0.989771	0.0516006	0.0627174	0.0120808	0.0462126
AT1G09830	1.11486	1.31053	1.32504	0.990028	0.17299	0.108716	0.0754036	0.0497533
AT1G09850	0.779771	0.714394	0.829956	0.960985	0.0941684	0.055174	0.0813128	0.0612404
AT1G09870	1.34313	1.4979	1.30936	1.09144	0.206421	0.0594681	0.0498683	0.0413849
AT1G10170	0.914855	0.779577	0.62041	0.765894	0.13247	0.0250602	0.103053	0.0907464
AT1G10270	1.1212	0.972251	1.00774	1.00595	0.0572014	0.0683017	0.0336999	0.0782309
AT1G10290	1.14927	1.09931	1.20642	1.18114	0.0157947	0.0483725	0.0463435	0.107501
AT1G10370	1.70571	1.43035	1.17432	0.912301	0.0134908	0.0179904	0.0608336	0.0828298
AT1G10390	1.33801	1.1382	1.2207	1.12781	0.0373645	0.0555202	0.0780179	0.107873
AT1G10490	1.11257	0.946609	0.990533	0.809703	0.0545443	0.0803862	0.0751426	0.0362337
AT1G10510	1.33305	1.25663	1.4377	1.19031	0.123264	0.00855072	0.0271273	0.0258434
AT1G10580	1.30805	1.18621	1.36486	1.17665	0.172458	0.120667	0.182945	0.0576621
AT1G10670	1.22153	1.20836	1.21878	1.08836	0.0780466	0.0912495	0.0255234	0.0524247
AT1G10760	0.995722	1.15818	1.32947	1.14332	0.0247942	0.0252373	0.0719171	0.0227699
AT1G10830	1.09161	1.16357	1.03295	1.10966	0.0674288	0.0113768	0.0595894	0.119565
AT1G10840	1.12261	0.970557	0.97559	0.98245	0.0280154	0.0605757	0.0544577	0.0695715
AT1G10940	1.02032	0.95602	0.853424	0.790107	0.026876	0.0752092	0.0143188	0.114994
AT1G10950	0.959753	1.0135	1.2102	1.06465	0.0274696	0.0328349	0.115601	0.0086844
AT1G10960	0.842667	0.927942	1.13665	1.1959	0.0563891	0.0473379	0.0441853	0.0748069
AT1G11090	0.902339	0.854921	0.998862	1.00135	0.222522	0.107798	0.141672	0.119767
AT1G11260	1.90903	1.65226	1.4116	1.11194	0.153307	0.0164777	0.0956186	0.179527
AT1G11360	1.12519	1.03182	1.07081	0.984117	0.0287441	0.0303373	0.075789	0.0392116
AT1G11430	1.20187	1.17208	1.05948	0.976005	0.00852545	0.0159341	0.020112	0.0423088
AT1G11480	0.943949	0.930385	1.21426	1.02589	0.0598063	0.0414513	0.0628364	0.14564
AT1G11545	1.21004	0.820865	0.563002	0.679148	0.146804	0.104855	0.150462	0.0631134
AT1G11580	0.545904	0.568453	0.758807	0.825155	0.0109544	0.0167653	0.066535	0.063358
AT1G11650	1.22926	1.11508	1.15462	1.09503	0.0307531	0.100491	0.0664272	0.0202531
AT1G11660	1.07487	1.04057	1.06116	1.07609	0.0255457	0.0335165	0.0451843	0.0460117
AT1G11680	1.52742	1.66686	1.45683	1.26683	0.145943	0.173894	0.123677	0.0578723
AT1G11720	1.52618	1.34323	1.25788	1.21003	0.114008	0.0705063	0.0768272	0.0144125
AT1G11750	1.01697	1.00594	1.04706	1.04397	0.0392852	0.00348926	0.0629037	0.0143559
AT1G11820	1.45068	1.4667	1.4318	1.32655	0.10102	0.103313	0.0714146	0.0769515
AT1G11840	0.988555	0.988557	1.10181	1.15621	0.0301068	0.00623621	0.0606884	0.043178
AT1G11860	0.998379	0.940731	0.97711	1.03598	0.0151643	0.0764276	0.0311626	0.0501643
AT1G11870	1.24058	1.27553	1.33268	1.04021	0.158372	0.0650184	0.20592	0.0874172
AT1G11890	0.908629	0.864856	0.837084	0.828396	0.0555312	0.0218235	0.0306308	0.0396587
AT1G11910	0.987719	0.978598	1.01816	1.14276	0.0351474	0.0218849	0.0796074	0.0308567
AT1G11930	1.20116	1.07542	1.09115	1.05612	0.096766	0.0404886	0.0195426	0.0639926
AT1G12000	1.01031	0.978643	0.98509	1.07239	0.0462147	0.00994742	0.0860034	0.0890636
AT1G12050	1.16336	1.07945	1.11562	1.19196	0.0249552	0.0856664	0.0358184	0.0981594
AT1G12080	1.277	0.96909	0.885965	0.870647	0.0651064	0.128228	0.149571	0.119748
AT1G12110	1.33884	1.63421	1.18036	1.93976	0.325534	0.122869	0.386403	0.11312
AT1G12140	1.04134	1.34192	1.53299	1.68695	0.136959	0.153958	0.0299715	0.134845
AT1G12230	1.39322	1.18247	1.10694	1.21374	0.0325052	0.0834048	0.0353389	0.109219
AT1G12240	0.95062	0.908137	1.07609	0.982369	0.0358638	0.0372388	0.119323	0.205914
AT1G12250	1.07225	1.01156	1.03184	1.01047	0.0134731	0.0533149	0.0493771	0.058666
AT1G12270	1.1308	1.0714	1.29179	1.17179	0.0397063	0.0154654	0.072872	0.172135
AT1G12310	1.16832	1.18327	1.24652	1.12026	0.0701246	0.0426091	0.068577	0.0768514
AT1G12350	1.04016	1.0023	0.956587	1.01893	0.128222	0.0194589	0.171244	0.0904327
AT1G12360	1.01701	1.05791	1.2925	1.23746	0.023629	0.0151807	0.0828939	0.0844069
AT1G12410	1.02811	0.999	1.0363	1.05087	0.0170727	0.0113238	0.0435749	0.0356648
AT1G12470	1.17125	1.09155	1.12438	1.12494	0.0723717	0.037129	0.00933327	0.0905155
AT1G12520	0.549177	0.563018	0.796243	0.94568	0.0798075	0.0169223	0.0280825	0.0491065
AT1G12770	2.43946	2.16951	1.65745	1.26383	0.340416	0.18477	0.220135	0.202015
AT1G12780	1.17878	1.08319	1.08568	1.1239	0.0535053	0.0539762	0.0294149	0.125275
AT1G12800	1.38196	1.21991	1.19612	1.16051	0.063796	0.0488709	0.0569409	0.0730211
AT1G12840	1.1172	1.05157	1.07283	1.10812	0.0347711	0.0740211	0.0241912	0.109593
AT1G12900	0.961197	0.901131	0.885453	0.955325	0.0158659	0.0351108	0.0553808	0.0407997
AT1G12930	1.24491	1.18902	1.12494	0.993126	0.154177	0.0507112	0.115603	0.00654342
AT1G13020	0.858508	0.915655	1.27701	1.13635	0.145309	0.110791	0.0479396	0.123555
AT1G13060	1.01133	0.949068	1.01468	1.00511	0.0153853	0.0200342	0.113845	0.0606267
AT1G13080	1.83243	2.23638	1.69018	1.32251	0.183018	0.0326554	0.12121	0.0848702
AT1G13090	1.07401	1.20942	1.27819	1.23726	0.0617375	0.136777	0.0623867	0.0733447
AT1G13110	1.3983	1.37865	1.24618	1.10343	0.095529	0.0783427	0.101561	0.033663
AT1G13190	0.978224	0.956031	1.26202	1.19406	0.0866621	0.181634	0.0608764	0.13844
AT1G13210	1.49594	1.48742	1.37766	1.02895	0.170146	0.170063	0.343625	0.111462
AT1G13270	1.05033	1.05297	0.972021	0.924476	0.0170838	0.000830644	0.0322283	0.0101143
AT1G13280	0.913042	0.870259	1.04431	1.10883	0.0295046	0.0326011	0.054134	0.0307251
AT1G13320	1.40496	1.46904	1.43532	1.19045	0.200877	0.108023	0.0865405	0.0238402
AT1G13440	1.19315	1.28881	1.27376	1.12074	0.0767539	0.0836288	0.256514	0.0953
AT1G13730	1.85054	1.48362	1.43875	1.23942	0.284719	0.219725	0.241472	0.183326
AT1G13820	0.685616	0.804756	0.957767	1.04444	0.0276933	0.0205305	0.123757	0.0141276
AT1G13870	0.916477	0.812859	0.837522	0.877902	0.025701	0.0851058	0.0741584	0.0228838
AT1G13900	1.00352	1.00704	1.36693	1.36364	0.00852752	0.0193633	0.0821855	0.272616
AT1G13930	0.998912	1.01682	1.11149	1.00926	0.0462802	0.075957	0.111725	0.0187726
AT1G13980	0.989375	1.01115	1.09581	0.977303	0.0153488	0.0613109	0.0795462	0.061034
AT1G14000	1.04137	1.02633	1.51192	1.48121	0.197617	0.13473	0.127486	0.491823
AT1G14030	1.39721	1.4495	1.15158	1.1409	0.077262	0.0866451	0.0567129	0.0781917
AT1G14150	0.968063	1.0034	1.04288	1.03212	0.0477983	0.0642395	0.0459774	0.0129654
AT1G14250	1.81212	1.71798	1.66586	1.50336	0.430909	0.552754	0.403296	1.13729
AT1G14270	0.878188	0.824295	0.866395	0.840611	0.0413622	0.0245789	0.0468234	0.0657949
AT1G14320	1.29877	1.29783	1.35457	1.22082	0.0473446	0.0101339	0.0544964	0.0674413
AT1G14345	1.12047	1.05703	1.06336	0.95429	0.0346288	0.0189548	0.0524637	0.0148419
AT1G14380	1.41468	1.15608	1.11178	1.00645	0.0832716	0.0890031	0.0337257	0.0645799
AT1G14410	0.708569	0.678298	0.690481	0.674468	0.034883	0.018542	0.0533885	0.0458865
AT1G14510	1.48883	1.69777	1.11029	1.10452	0.129891	0.165263	0.0675263	0.0670081
AT1G14570	1.08208	1.07761	1.16901	1.1877	0.111212	0.0456194	0.129975	0.158116
AT1G14610	1.41666	1.19848	1.23161	1.13067	0.0403358	0.0579101	0.0445863	0.093795
AT1G14650	1.39328	1.1571	1.17255	1.04428	0.0235559	0.0514555	0.0753924	0.0851074
AT1G14710	1.03554	1.00586	1.29377	1.18539	0.0238818	0.0327265	0.0916733	0.192129
AT1G14810	1.14932	1.00344	0.974492	0.994313	0.0423487	0.0783848	0.0602509	0.0702046
AT1G14820	1.0002	1.02183	1.01345	1.10394	0.0723492	0.0373683	0.137333	0.0413998
AT1G14830	0.972585	1.02308	1.19972	1.25343	0.0434913	0.00402229	0.0435663	0.121443
AT1G14850	1.16939	1.16445	1.24473	1.00659	0.0213049	0.0342155	0.0537181	0.0526206
AT1G14910	1.0929	1.02066	1.08118	1.02143	0.024668	0.0976786	0.0853789	0.0556729
AT1G14980	0.967824	1.01915	1.08748	1.0475	0.0407341	0.0354719	0.0567043	0.0417209
AT1G15130	1.19658	1.12016	1.28887	1.27835	0.0402189	0.0417376	0.029813	0.147002
AT1G15140	0.960734	0.914778	0.966888	0.997785	0.0280537	0.00816113	0.0418638	0.0253761
AT1G15290	1.24319	1.19973	1.12496	0.858853	0.0185547	0.0247029	0.0671624	0.0048526
AT1G15340	1.40982	1.17382	1.28377	1.10243	0.152265	0.11836	0.0620733	0.0890517
AT1G15470	0.721482	0.584162	0.665939	0.788566	0.00321751	0.0459477	0.0432705	0.0435878
AT1G15500	1.10663	1.07472	1.00902	0.82393	0.1272	0.0283747	0.0229576	0.0169352
AT1G15690	1.04267	1.03574	1.17535	1.18548	0.0069861	0.0138021	0.0394744	0.0992966
AT1G15710	1.51583	1.90158	1.40643	1.36486	0.0654316	0.238511	0.235532	0.0161781
AT1G15730	1.44261	1.5057	1.24705	0.974631	0.100257	0.250381	0.0816406	0.0277121
AT1G15750	1.22122	1.08965	1.1232	1.05351	0.0519562	0.0282596	0.0445172	0.0646836
AT1G15780	0.936922	1.14888	1.06482	1.25817	0.310649	0.0753277	0.248112	0.0590826
AT1G15820	0.932518	1.01397	1.07068	0.938788	0.019399	0.0267224	0.053628	0.0253475
AT1G15910	0.876528	0.860547	1.25308	0.984019	0.0243272	0.0985483	0.0654818	0.135024
AT1G15930	1.05625	1.00912	0.983257	0.887011	0.0318317	0.0376947	0.0397985	0.0356723
AT1G15950	1.59322	2.1251	2.15348	1.47434	0.0977199	0.251157	0.190501	0.180073
AT1G15980	1.37765	1.3626	1.41426	1.39964	0.0660414	0.0931156	0.0999626	0.066854
AT1G16080	0.871592	0.953448	1.02743	1.08974	0.00936192	0.011914	0.0422012	0.0566924
AT1G16210	0.816391	0.728214	0.723075	0.764233	0.0112467	0.0102242	0.033393	0.0409393
AT1G16270	1.38462	1.73231	1.43998	1.4503	0.328676	0.274856	0.237194	0.192308
AT1G16300	1.04148	1.0196	0.901011	0.898193	0.0481554	0.0957476	0.228352	0.107042
AT1G16340	1.1788	1.25514	1.07682	1.13586	0.0550321	0.0214991	0.0993373	0.0347314
AT1G16350	1.37396	1.4193	1.40534	1.198	0.119557	0.0660774	0.130715	0.00194571
AT1G16410	1.31058	1.63171	2.13181	1.97755	0.0924983	0.154191	0.10239	0.170058
AT1G16460	0.893494	0.895269	0.876636	0.958312	0.0399112	0.0691299	0.077418	0.0408626
AT1G16720	1.0856	0.989752	0.99292	1.01301	0.0669912	0.0306959	0.013644	0.09202
AT1G16880	0.909913	0.906135	0.905791	1.02206	0.0470565	0.0349405	0.0678097	0.0353818
AT1G16890	0.887997	0.888771	0.975096	1.01934	0.0810167	0.0671239	0.0571298	0.0318867
AT1G16920	1.34046	1.02971	1.37726	1.20515	0.186609	0.0722809	0.0417124	0.0359161
AT1G17050	0.964019	0.89797	0.79381	0.946839	0.0974829	0.00779786	0.0298945	0.143761
AT1G17100	0.986812	0.899656	0.985396	1.21561	0.0302626	0.0228676	0.0436376	0.0836903
AT1G17160	1.0438	1.04668	1.1271	1.0995	0.0195416	0.0458239	0.113298	0.0465679
AT1G17220	1.33577	1.14	1.07358	1.01044	0.0789621	0.0477883	0.0596334	0.0412344
AT1G17290	1.05052	1.0362	1.008	0.886524	0.145888	0.0996927	0.0701389	0.0557042
AT1G17370	1.0821	0.84648	1.30736	1.03584	0.21086	0.19929	0.0848249	0.0960578
AT1G17470	1.21087	1.09498	1.07204	0.966358	0.0722403	0.156256	0.0732378	0.0900056
AT1G17580	0.919023	0.82388	0.855951	0.732126	0.0784066	0.0295659	0.0611707	0.0732946
AT1G17620	0.828377	0.912824	1.02248	1.0899	0.106849	0.139571	0.0412633	0.16349
AT1G17650	1.16081	1.051	0.99675	1.02479	0.0422647	0.0114536	0.0585662	0.0122402
AT1G17720	1.2865	1.21749	1.55199	1.21238	0.0618176	0.0844247	0.0794132	0.0554117
AT1G17745	0.749408	0.920939	1.01319	1.2571	0.0340104	0.0437394	0.104665	0.0881869
AT1G17860	1.44483	1.31417	1.16126	1.29195	0.0204748	0.0135537	0.0829226	0.0669518
AT1G17880	1.15164	1.09974	1.03998	0.960943	0.0080633	0.0230115	0.013326	0.00462885
AT1G17890	1.20222	1.26416	1.13477	1.19442	0.028259	0.0267074	0.180678	0.0628269
AT1G18060	0.929996	1.06023	1.05361	1.02395	0.00327725	0.056558	0.0390226	0.0352514
AT1G18070	0.918983	0.91883	1.10243	1.17938	0.0668761	0.0243772	0.0431474	0.126171
AT1G18080	1.12578	1.07127	1.04757	0.989191	0.0303788	0.0184027	0.0950017	0.0424822
AT1G18170	0.784705	0.770531	0.967529	1.03392	0.0500446	0.06288	0.0463714	0.0989723
AT1G18210	1.36623	1.10323	1.01297	0.992933	0.0874978	0.109041	0.133437	0.0479397
AT1G18260	1.12257	1.16214	1.36958	1.31677	0.018052	0.0711328	0.160972	0.120058
AT1G18270	1.06076	1.00758	0.967748	1.11042	0.0256313	0.0422229	0.0743725	0.0493067
AT1G18450	1.58143	1.37819	1.69937	1.22917	0.193032	0.166442	0.170514	0.115203
AT1G18500	1.0787	1.06941	1.0764	1.1201	0.0202776	0.0210781	0.106012	0.0317943
AT1G18540	0.800479	0.753186	0.734168	0.781985	0.00572757	0.0398529	0.0534096	0.0364661
AT1G18580	1.16303	1.22631	1.15101	1.43292	0.0242826	0.0408724	0.239129	0.132892
AT1G18590	0.993125	1.16884	1.38686	1.55304	0.033617	0.077767	0.0451164	0.0632372
AT1G18700	0.832422	0.775378	0.700089	0.799589	0.105542	0.0793137	0.107603	0.0103331
AT1G18730	0.908908	0.883384	0.927885	0.955068	0.0366379	0.0152658	0.038462	0.0336307
AT1G19110	1.54215	2.02156	2.323	1.49737	0.234514	0.0524134	0.406446	0.307339
AT1G19130	0.945866	0.975996	1.05518	1.12535	0.0492065	0.0366868	0.0264612	0.0964766
AT1G19140	0.787087	0.784952	0.878	1.08683	0.031669	0.0677614	0.0615804	0.0314349
AT1G19150	1.04332	1.0753	1.12792	1.12418	0.0109241	0.0084414	0.0347041	0.076544
AT1G19360	1.04852	1.39542	1.38485	1.24171	0.0361154	0.233488	0.03166	0.0714032
AT1G19370	1.22988	1.50243	1.66527	1.58017	0.208036	0.189991	0.108921	0.212065
AT1G19430	1.27558	1.16792	1.27982	1.20344	0.0786251	0.028014	0.0652846	0.146526
AT1G19450	0.932484	0.937711	0.862925	0.882784	0.314209	0.0244628	0.266013	0.154331
AT1G19520	1.11535	1.1631	1.23626	1.19989	0.0329139	0.0269291	0.174936	0.0930859
AT1G19570	0.750197	0.735409	0.898363	0.979508	0.016837	0.0411902	0.0712945	0.0957757
AT1G19580	0.976478	0.966994	0.956629	0.931563	0.0356735	0.0310641	0.0264118	0.0985076
AT1G19670	1.13275	1.1995	1.09801	1.13259	0.0485667	0.00221198	0.0977612	0.13788
AT1G19720	1.46969	1.29674	1.21028	1.10029	0.0401302	0.185787	0.0677719	0.0929149
AT1G19740	1.26207	1.24913	1.20869	1.14933	0.0237623	0.134968	0.0186753	0.0911129
AT1G19800	1.0364	1.01015	0.987258	1.20128	0.0403149	0.0300731	0.091738	0.138035
AT1G19835	0.97257	0.99742	1.04003	0.721045	0.0336151	0.00678537	0.120356	0.0728638
AT1G19870	0.941565	0.70519	0.555811	0.654651	0.0249691	0.0878546	0.0773119	0.100304
AT1G19920	1.25116	1.29006	1.35963	1.46001	0.0900111	0.0490635	0.0741959	0.091994
AT1G20010	1.51833	1.28769	1.2479	0.936629	0.135415	0.0385736	0.0900618	0.0243496
AT1G20020	1.0167	1.02245	0.999555	1.04925	0.0229809	0.0024785	0.114994	0.0116276
AT1G20110	1.02606	1.0998	1.22891	1.44839	0.0145649	0.038176	0.0661013	0.14292
AT1G20160	0.306245	0.540889	1.49991	1.87948	0.0472695	0.0391044	0.143375	0.40147
AT1G20200	1.28281	1.32751	1.37195	1.10566	0.15301	0.0114454	0.0707036	0.0447665
AT1G20220	1.54498	1.22952	1.21557	1.06584	0.0141303	0.0967317	0.0424389	0.0197032
AT1G20225	1.15861	1.08735	1.2399	1.31338	0.0368314	0.0201258	0.0647812	0.0769562
AT1G20330	1.22928	1.12954	1.10531	1.01401	0.00410057	0.109753	0.0314858	0.0511425
AT1G20340	0.956304	0.836824	0.856954	0.800005	0.0664418	0.0211674	0.0437549	0.0244127
AT1G20450	1.22673	1.26712	1.3372	1.10569	0.115945	0.156502	0.0540091	0.0735872
AT1G20510	1.21832	1.41091	2.50141	2.10272	0.208999	0.273861	0.315568	0.277497
AT1G20620	1.3324	1.45461	2.01979	1.84588	0.0589394	0.00715729	0.149877	0.0716986
AT1G20630	1.2317	1.40528	1.31647	1.47301	0.0872133	0.196442	0.0289108	0.104511
AT1G20760	0.777324	0.701406	0.853521	0.792149	0.00864044	0.0130536	0.0357557	0.0482174
AT1G20810	1.01504	0.979485	0.895148	0.863963	0.0654747	0.0402304	0.0398039	0.0347819
AT1G20840	0.987946	1.17646	1.50936	1.45904	0.12075	0.0893578	0.210683	0.144421
AT1G20950	0.896678	0.919483	1.08795	1.05687	0.00987911	0.0307573	0.0111355	0.120509
AT1G20960	1.10176	1.03382	1.09242	0.868121	0.0292151	0.0169919	0.0533809	0.0300511
AT1G20970	0.974072	0.986913	1.07981	0.954717	0.0308257	0.0228256	0.00387092	0.0107794
AT1G21080	1.61641	1.60357	1.30452	1.44003	0.00539465	0.0714677	0.0984584	0.0983074
AT1G21130	1.20969	1.19822	1.13491	1.01206	0.0523223	0.0596341	0.0952773	0.0993927
AT1G21250	0.387655	0.612833	1.40979	1.44527	0.0216202	0.0174956	0.257319	0.206478
AT1G21350	1.12996	1.10834	1.15206	1.1842	0.0694951	0.0361021	0.0836853	0.0303613
AT1G21380	0.882104	0.85413	1.17576	1.19296	0.067797	0.0312169	0.0728685	0.128421
AT1G21440	0.956421	0.972315	1.19167	1.37331	0.010771	0.0293477	0.0648195	0.063948
AT1G21600	1.0502	0.967229	0.902457	0.848717	0.0602044	0.0157041	0.117103	0.0475515
AT1G21630	1.09935	1.07173	1.13134	0.943158	0.0258833	0.019674	0.102259	0.0352703
AT1G21640	1.12212	1.14866	1.2103	1.1503	0.0435312	0.0176395	0.00299953	0.0248831
AT1G21650	1.45819	1.28547	1.36329	1.26614	0.0440099	0.119911	0.0337304	0.106705
AT1G21670	1.5413	1.34049	1.73938	1.72668	0.0261299	0.0308017	0.159759	0.252988
AT1G21680	0.796492	0.897059	1.62716	1.79665	0.0136908	0.0119635	0.126011	0.34141
AT1G21690	0.660386	0.709276	1.05854	0.680733	0.0431495	0.0487608	0.452022	0.0425196
AT1G21700	1.34263	1.48882	1.18579	0.897855	0.430803	0.136541	0.352108	0.127851
AT1G21720	1.05234	1.0327	1.04006	1.0569	0.0114389	0.0121567	0.085026	0.049103
AT1G21750	1.02857	1.00465	1.34116	1.36786	0.0208995	0.0301078	0.0884983	0.195622
AT1G21810	1.34133	1.27885	1.4137	1.26596	0.155732	0.154723	0.194138	0.15611
AT1G21880	1.04982	0.953549	1.07758	0.835898	0.0216155	0.0248235	0.154669	0.0758028
AT1G22060	1.03606	1.03685	1.04488	0.975768	0.00874575	0.0140166	0.0220492	0.0829046
AT1G22300	1.0816	1.04333	1.10792	1.06517	0.00480376	0.00448254	0.0558908	0.0313162
AT1G22330	1.66762	1.59677	1.39639	1.05369	0.190554	0.0177693	0.0297569	0.132962
AT1G22360	1.42597	1.48706	1.33219	1.24474	0.0993049	0.108029	0.0644649	0.0606456
AT1G22410	1.39013	1.29683	1.26054	1.02584	0.0266342	0.0673257	0.019706	0.0373571
AT1G22430	1.61788	1.29134	1.06626	1.04826	0.0449286	0.111931	0.0467352	0.111703
AT1G22450	1.11535	1.2033	1.31909	1.29904	0.136107	0.0939071	0.0754602	0.0637461
AT1G22520	1.12385	1.13563	1.25409	1.11384	0.0459252	0.0891128	0.0948663	0.131134
AT1G22530	1.37147	1.16004	0.877935	0.988313	0.0413893	0.0656597	0.0885136	0.0327937
AT1G22610	1.2905	1.07275	1.04516	1.15281	0.0596447	0.0559217	0.0783622	0.105263
AT1G22700	1.19925	1.12585	1.09295	1.0391	0.0158687	0.0281431	0.0139406	0.0104988
AT1G22710	1.08446	1.0895	1.10369	0.978818	0.00995706	0.0605654	0.0446403	0.0550556
AT1G22730	0.838498	0.844926	1.17415	1.29306	0.104878	0.0717037	0.11232	0.0936575
AT1G22740	0.989088	0.716366	0.565201	0.561763	0.250196	0.0681352	0.172331	0.0496575
AT1G22780	1.02171	0.996745	0.948484	0.926233	0.04599	0.006822	0.0392846	0.00244063
AT1G22800	1.06769	1.0272	0.939204	1.15178	0.0663372	0.124396	0.0312112	0.209188
AT1G22870	0.999434	1.03315	1.0459	1.03196	0.288185	0.124295	0.0643094	0.0383007
AT1G22920	0.988407	1.01125	1.14901	1.01066	0.108844	0.0539637	0.052807	0.04099
AT1G22940	1.31749	1.32897	1.33781	1.08578	0.201817	0.0515651	0.112644	0.0338878
AT1G23130	0.671638	0.87761	1.36893	1.32637	0.0310253	0.010245	0.102511	0.095768
AT1G23180	1.23338	1.31178	1.52028	1.44662	0.0347879	0.0448904	0.129855	0.201035
AT1G23190	0.804785	0.890933	1.25965	1.44973	0.0299224	0.0254348	0.0386159	0.155072
AT1G23230	1.23904	1.26407	1.29913	1.11556	0.0652128	0.1175	0.115409	0.0915222
AT1G23290	1.36077	1.32711	1.39117	1.17066	0.118216	0.0823694	0.127732	0.0721261
AT1G23310	1.25393	1.2035	1.20883	1.0339	0.090392	0.0531607	0.0381807	0.0427454
AT1G23490	1.17525	1.22718	1.19932	1.04275	0.0539286	0.100913	0.0391003	0.0960842
AT1G23740	0.967091	1.00083	1.00031	1.0132	0.0206938	0.0357682	0.0529213	0.0309796
AT1G23800	0.754875	0.331494	0.458501	0.51471	0.355852	0.0426147	0.106868	0.111447
AT1G23820	0.91599	0.93464	1.00991	1.07152	0.0150956	0.00728177	0.102271	0.0289514
AT1G23900	1.06139	1.04728	1.11696	1.09343	0.0170085	0.0199383	0.0334981	0.0530848
AT1G23960	1.23555	0.897167	0.822429	0.906661	0.0662551	0.0702512	0.0649291	0.0672518
AT1G24020	0.994989	1.10412	1.10947	1.18334	0.0510307	0.0369597	0.0850015	0.037282
AT1G24040	0.600967	0.576988	0.687159	0.839815	0.0534291	0.0438887	0.0312316	0.0149704
AT1G24050	1.16189	1.11484	1.08542	1.0249	0.0742664	0.0123499	0.0750615	0.0594971
AT1G24100	1.29403	1.37529	1.55404	1.52971	0.0882366	0.0680259	0.115698	0.117476
AT1G24180	1.0734	0.896114	0.934933	0.952537	0.0436433	0.120648	0.0349232	0.0753171
AT1G24300	1.18123	1.19062	1.24241	0.991994	0.041332	0.162235	0.0993034	0.0263569
AT1G24340	1.08636	1.10867	1.48939	1.34777	0.0435056	0.0359071	0.158741	0.213076
AT1G24360	1.09175	1.01725	1.00487	0.998015	0.0389446	0.00638328	0.056629	0.0584254
AT1G24460	0.903219	0.894337	1.02971	0.870567	0.0354789	0.0274909	0.15984	0.0161838
AT1G24510	1.29967	1.2475	1.3101	1.01242	0.0389461	0.0283114	0.0474014	0.0168675
AT1G24610	1.15209	1.05232	1.07995	1.10661	0.127503	0.0174242	0.048787	0.03255
AT1G24706	1.25987	1.13	1.15069	0.908632	0.0831452	0.0130095	0.0754812	0.0395891
AT1G25230	0.822658	0.971789	1.1194	1.08095	0.0410958	0.0179837	0.0344032	0.0453714
AT1G25260	0.909807	0.866465	0.757847	0.718333	0.0695611	0.0114647	0.0554808	0.0401632
AT1G25350	1.32571	1.13404	1.19079	1.1464	0.0139383	0.0688103	0.0100032	0.0732619
AT1G25380	3.19954	3.44042	3.69888	2.06872	1.04056	0.315637	0.353783	0.561102
AT1G25490	1.21978	1.33979	1.2188	1.15729	0.0795399	0.057087	0.050982	0.0262501
AT1G26090	1.03532	0.844249	0.977898	1.06606	0.0423713	0.0788025	0.0601715	0.151184
AT1G26110	1.0188	1.10036	1.50037	1.253	0.0845303	0.048818	0.0962713	0.149974
AT1G26170	1.04498	1.13871	1.13951	1.06446	0.0644709	0.024989	0.0830586	0.0392924
AT1G26230	0.703668	0.636518	0.558184	0.445489	0.162861	0.45278	0.174009	0.0684773
AT1G26460	1.1909	1.14741	1.25838	1.25679	0.0424822	0.0250258	0.0737405	0.118496
AT1G26550	1.06316	1.07899	1.26777	1.26493	0.0954258	0.0142103	0.0965684	0.0897144
AT1G26560	2.63155	3.28452	3.61374	2.36511	0.631386	0.692592	0.59688	0.139668
AT1G26570	1.70686	1.32591	1.43258	1.22338	0.13223	0.258874	0.189053	0.140058
AT1G26630	1.09363	1.03637	0.990376	0.932517	0.0212524	0.0307989	0.0140841	0.00762324
AT1G26761	1.55473	1.57196	1.31232	1.16833	0.190798	0.120331	0.0204551	0.0244702
AT1G26830	1.0462	1.21573	1.76538	1.53169	0.25062	0.142725	0.122733	0.439933
AT1G26850	1.08806	1.06564	1.32575	1.32114	0.0322156	0.0478923	0.142252	0.238109
AT1G26880	0.899275	0.904981	0.856086	0.889382	0.0283543	0.0524142	0.0222449	0.0942744
AT1G27020	1.22565	1.09968	0.842016	1.1624	0.122938	0.0369757	0.107055	0.0865799
AT1G27030	1.44378	1.53499	1.33724	1.26257	0.0584445	0.0368337	0.032761	0.0145936
AT1G27090	0.854199	0.865718	1.03519	1.01163	0.044442	0.022763	0.038194	0.0788993
AT1G27130	1.04426	0.981265	1.00033	0.974244	0.00617096	0.0189242	0.0594261	0.0566322
AT1G27310	0.930869	0.883656	0.889646	0.90369	0.0859373	0.0812464	0.0886501	0.0911554
AT1G27385	0.996335	1.11594	0.9935	1.05361	0.0669808	0.00634635	0.0601855	0.0846162
AT1G27390	1.41202	1.23748	1.30833	1.27812	0.0354787	0.0780817	0.0402897	0.137294
AT1G27400	1.02785	1.07154	0.985807	0.964819	0.061429	0.0531419	0.127195	0.062036
AT1G27430	1.09677	1.08634	1.06859	0.896538	0.109198	0.110244	0.106234	0.00735984
AT1G27450	0.864695	0.881883	0.977476	1.03779	0.0197338	0.0137309	0.0341618	0.0722412
AT1G27480	1.45345	1.30346	1.10111	0.942606	0.0526182	0.0533187	0.0238224	0.106229
AT1G27510	1.03007	0.845566	0.95893	1.03275	0.0946341	0.0154978	0.0727301	0.0523999
AT1G27595	1.17716	1.20953	1.19274	0.977561	0.062195	0.0609546	0.115675	0.0446932
AT1G27680	1.32789	1.55045	1.50938	1.4364	0.162599	0.2116	0.0369314	0.0458027
AT1G27752	1.55896	1.27817	1.4212	1.16144	0.119172	0.0828754	0.146862	0.111797
AT1G27770	0.785669	0.849669	1.15045	1.18011	0.0533297	0.0693765	0.154707	0.105954
AT1G27900	1.4285	1.19602	1.60071	1.64392	0.124787	0.066613	0.345622	0.513215
AT1G27930	1.11697	1.14786	1.08149	1.05122	0.107824	0.0250916	0.11345	0.0614873
AT1G27950	1.43003	1.30112	1.18858	1.05689	0.11767	0.0163383	0.0840677	0.0498578
AT1G27970	0.96784	1.02104	1.09118	1.06513	0.0185957	0.0158442	0.0315822	0.0507707
AT1G27980	0.812313	0.932088	1.27555	1.04106	0.187351	0.192737	0.240371	0.0624186
AT1G28120	1.18767	1.19697	1.10974	1.14904	0.028807	0.0390747	0.0828682	0.080422
AT1G28140	1.16072	0.984779	1.03029	0.989587	0.0306036	0.0249178	0.113124	0.00628212
AT1G28200	1.12349	1.13993	1.10015	1.02993	0.0622398	0.0317751	0.0297609	0.0380101
AT1G28290	1.1982	1.06365	1.03341	0.98176	0.0547043	0.0688872	0.0355537	0.12608
AT1G28340	0.952541	1.03725	1.23969	1.16124	0.0604595	0.0679272	0.043793	0.15329
AT1G28350	1.17071	1.02427	0.994708	1.08231	0.0912917	0.0466921	0.0624614	0.0833076
AT1G28600	1.24665	1.11932	0.930821	1.23387	0.0693647	0.0550708	0.0424722	0.0880517
AT1G28960	1.32045	1.41094	1.34328	1.18764	0.107073	0.209737	0.339	0.0480543
AT1G29150	1.19727	1.0794	1.05749	1.03713	0.0491991	0.0883592	0.0147075	0.0441254
AT1G29310	1.5813	1.84746	1.72986	1.18535	0.185988	0.122147	0.120283	0.110455
AT1G29470	1.16299	1.08732	1.16216	1.1477	0.0289802	0.0641291	0.0353625	0.125951
AT1G29530	0.86439	0.806192	0.887372	0.874874	0.0930133	0.0257047	0.0627387	0.0482372
AT1G29660	1.21423	1.1595	1.06978	0.991361	0.0111517	0.0118328	0.0395835	0.0924998
AT1G29670	1.17542	1.04106	0.807765	0.858092	0.022138	0.0719386	0.0332001	0.0652147
AT1G29700	0.80114	0.802332	0.781834	0.922654	0.0164579	0.0772437	0.0565864	0.0433694
AT1G29790	1.09163	1.0001	0.958119	0.965616	0.179532	0.0635627	0.0804619	0.0881396
AT1G29880	1.08943	1.07826	1.35433	1.33085	0.0280952	0.0257204	0.114363	0.180487
AT1G29900	1.18853	1.12262	1.20433	1.14736	0.0596522	0.0368029	0.0148264	0.0649331
AT1G29930	1.13389	1.15905	1.10272	0.982317	0.0886594	0.0171184	0.0301446	0.0833227
AT1G29940	1.44723	1.2046	1.25865	1.0698	0.103607	0.0949588	0.05431	0.154207
AT1G29990	1.23129	1.28369	1.35504	1.363	0.150788	0.0474223	0.150112	0.168316
AT1G30000	0.976321	1.03267	1.32518	1.32385	0.137531	0.0406623	0.206573	0.190262
AT1G30120	0.980793	0.91401	1.01617	0.930535	0.0677599	0.0327025	0.0526274	0.0562071
AT1G30230	0.957966	0.880949	0.906495	0.915047	0.0152833	0.0161483	0.0988138	0.0120279
AT1G30300	1.06823	1.16962	0.930217	1.1455	0.0169652	0.0345044	0.337848	0.0452973
AT1G30360	1.13562	1.02503	1.11302	0.97391	0.0458266	0.0263241	0.0444926	0.141899
AT1G30380	1.00248	1.08833	1.11626	1.10504	0.0284212	0.0208836	0.112634	0.00782023
AT1G30400	1.07038	1.09371	1.05361	1.00413	0.0289971	0.0514999	0.0521452	0.0285014
AT1G30440	1.69482	1.53626	1.50476	1.08822	0.810378	0.685456	0.398069	0.234739
AT1G30450	0.659756	1.19699	1.01792	0.703809	0.132308	0.336393	0.367679	0.154451
AT1G30470	1.50046	1.28186	1.22842	1.14588	0.0765718	0.0816499	0.0325303	0.0260039
AT1G30510	0.849629	0.794598	0.887078	0.93857	0.0508266	0.0306453	0.0772532	0.0437888
AT1G30530	1.16492	1.19362	1.21245	1.222	0.064066	0.150247	0.0167938	0.0564486
AT1G30540	1.99958	2.06529	1.78077	1.57569	0.379145	0.168033	0.337947	0.136699
AT1G30580	1.10452	1.01033	0.939072	0.965763	0.0338597	0.0495545	0.0160353	0.0853259
AT1G30600	1.85375	1.67848	1.4626	1.27736	0.115181	0.0238191	0.0856369	0.184399
AT1G30630	0.934125	0.914628	0.978123	0.983541	0.00257456	0.0141293	0.0315467	0.0144044
AT1G30680	0.994121	1.05391	1.10346	1.02261	0.0163493	0.016067	0.0523402	0.0486762
AT1G30690	1.70379	1.38328	1.26469	1.0251	0.0779185	0.0305577	0.0237987	0.154889
AT1G30820	1.61852	1.46514	1.52059	1.52011	0.0541728	0.051607	0.0611677	0.159302
AT1G30910	1.02524	0.954571	1.04745	1.03264	0.0411631	0.037322	0.0815836	0.0672766
AT1G31160	1.09936	1.04028	1.09578	1.06246	0.0556435	0.0048154	0.0964569	0.0172499
AT1G31180	1.32718	1.15966	1.13595	1.11129	0.0215347	0.087269	0.041513	0.0849726
AT1G31190	0.989365	0.990704	0.949133	1.02455	0.0163232	0.0155912	0.09327	0.030229
AT1G31220	1.4036	1.17855	1.17776	1.23889	0.00953603	0.0725823	0.141408	0.14118
AT1G31230	1.17129	1.15591	1.38922	1.3059	0.0641996	0.0573346	0.104508	0.0872951
AT1G31330	0.947961	1.02723	1.09811	1.05501	0.042775	0.0110539	0.0869933	0.0168668
AT1G31410	1.59038	1.59421	1.67135	1.36314	0.258828	0.204979	0.103313	0.0505024
AT1G31440	0.833128	0.83209	0.89013	0.710995	0.20069	0.213072	0.0156057	0.0268726
AT1G31690	1.31607	1.32119	1.96793	1.95159	0.155047	0.0746059	0.228497	0.284436
AT1G31730	1.30979	1.12607	1.23771	1.19216	0.0131971	0.0718376	0.0576453	0.0570176
AT1G31780	1.07666	1.18361	1.16305	1.20017	0.049433	0.0690556	0.108533	0.0858035
AT1G31800	1.20095	1.20312	1.17435	1.24999	0.0647298	0.035492	0.0490863	0.108966
AT1G31810	1.1843	1.24326	1.20753	1.19669	0.0804469	0.0281688	0.119244	0.112385
AT1G31812	0.90889	0.939451	0.819211	0.880578	0.0755039	0.0417799	0.0928487	0.0401908
AT1G31817	0.793084	0.777378	0.765289	0.806954	0.0383887	0.0278518	0.0108244	0.0569898
AT1G31850	0.902371	0.890447	1.34333	1.30771	0.0341839	0.0526734	0.0979062	0.117251
AT1G31860	1.16821	1.11363	1.02781	0.948957	0.0772236	0.0142339	0.0446246	0.047966
AT1G31910	1.18384	1.21377	1.27484	1.16943	0.10509	0.081338	0.0895171	0.0364796
AT1G31970	1.33386	1.3745	1.01238	0.880983	0.110639	0.0767442	0.0731828	0.180674
AT1G32050	0.90736	0.724981	0.718559	0.74825	0.0814247	0.0850049	0.0925878	0.106011
AT1G32060	1.13422	1.02223	1.05522	1.08875	0.0132106	0.107127	0.0398689	0.0535156
AT1G32080	0.812603	0.962624	1.05596	1.10644	0.0412294	0.0407978	0.0120409	0.0397226
AT1G32160	1.32666	1.16594	1.11163	1.1329	0.050066	0.116255	0.0233393	0.0746143
AT1G32200	1.43887	1.16244	1.05433	1.01588	0.0694452	0.127188	0.0467765	0.0387845
AT1G32220	0.959299	0.943989	1.01923	1.0741	0.00701938	0.0150598	0.0568504	0.0471352
AT1G32440	0.986314	0.96513	1.07981	0.984157	0.0178177	0.0667944	0.0334853	0.0979904
AT1G32470	0.846014	0.769502	0.827763	0.831025	0.109837	0.0172258	0.0703512	0.0282464
AT1G32500	1.61638	1.62876	1.52695	1.32958	0.175661	0.137019	0.0466368	0.0367434
AT1G32990	1.09815	1.03764	1.01642	0.910754	0.0343192	0.02014	0.0553305	0.0454554
AT1G33040	0.722992	0.721638	0.759658	0.770778	0.0330216	0.0582586	0.103281	0.0364351
AT1G33120	0.952866	0.929181	0.934282	0.880053	0.0165453	0.0214009	0.0651808	0.0107322
AT1G33170	1.10406	1.0917	1.32535	1.30987	0.041961	0.088926	0.0650385	0.126264
AT1G33240	1.43048	1.20846	1.31534	0.850853	0.198956	0.137409	0.0954522	0.0643776
AT1G33410	1.15993	1.13801	1.15365	1.01382	0.052455	0.0949977	0.0212407	0.0665688
AT1G33590	2.18292	1.78994	1.38075	1.07373	0.224417	0.0830009	0.0960687	0.0277273
AT1G33600	1.72761	1.10382	0.983609	0.83695	0.576515	0.0457107	0.120834	0.134821
AT1G33680	1.3831	1.16607	1.17063	1.07936	0.0779826	0.0272845	0.0634718	0.064465
AT1G33780	0.907085	0.866474	0.877414	0.938041	0.0189723	0.0674374	0.0387357	0.0241004
AT1G33810	1.06831	1.03925	1.03476	0.951929	0.0234596	0.0598943	0.055698	0.0230706
AT1G33811	1.10073	1.06633	1.0363	1.01362	0.0387224	0.0475399	0.112349	0.106936
AT1G34000	1.17361	1.10832	1.03806	1.01605	0.0330836	0.0269938	0.0137333	0.00800254
AT1G34130	0.863492	0.899046	0.965008	1.02974	0.0452646	0.0064039	0.0159179	0.0457428
AT1G34220	0.907522	1.00335	1.21849	1.13782	0.0577484	0.0434176	0.180013	0.0568021
AT1G34430	1.49537	1.43785	1.33585	1.24484	0.0664283	0.0483188	0.0270789	0.0685116
AT1G34760	0.829234	0.7	0.71696	0.628924	0.0336786	0.0652759	0.116253	0.104956
AT1G35160	0.72504	0.761522	0.835882	0.998439	0.0068778	0.0240573	0.0415338	0.0635637
AT1G35340	0.942826	0.893515	0.879387	0.878502	0.0677948	0.0339442	0.0470138	0.0723693
AT1G35420	1.14416	1.08815	1.03304	0.99679	0.0480025	0.0394532	0.103732	0.0112227
AT1G35580	1.01119	1.11746	1.03433	1.119	0.0308208	0.100227	0.0677791	0.0973558
AT1G35620	1.26296	1.32422	1.34144	1.12456	0.099098	0.030971	0.0938328	0.091105
AT1G35680	1.02096	0.991564	0.966566	0.903556	0.0334668	0.0138106	0.0376621	0.0116262
AT1G35720	0.810798	0.826567	0.932177	1.0789	0.0313245	0.0413434	0.0776646	0.0693286
AT1G36160	1.11813	1.08894	1.17056	1.10735	0.0184623	0.0349216	0.0283864	0.0316175
AT1G36280	1.17537	0.938903	0.97769	1.00656	0.110934	0.0636469	0.0801275	0.0706802
AT1G36320	1.01067	0.984879	0.942861	1.18958	0.076362	0.196896	0.182991	0.249346
AT1G36390	0.978333	0.987142	1.04391	1.01461	0.0445037	0.0386239	0.0343986	0.0375695
AT1G37130	1.24672	0.929178	0.68468	0.553236	0.0570166	0.0340871	0.0431411	0.0685562
AT1G41830	0.94205	0.693182	0.672368	0.979375	0.0498637	0.0329682	0.0468436	0.0909989
AT1G41880	1.16558	1.06675	1.1658	1.03659	0.0659224	0.00545139	0.065457	0.0558434
AT1G42550	1.50062	1.25762	1.17926	0.985345	0.0483802	0.0672085	0.0372197	0.0210859
AT1G42960	0.65712	0.665128	0.773051	0.891514	0.0701955	0.0182198	0.0573461	0.0693718
AT1G42970	0.959204	0.940938	0.99493	1.07181	0.0351936	0.0721263	0.0274169	0.080585
AT1G43170	1.21774	1.0724	0.996657	0.953736	0.0310011	0.0899974	0.0577047	0.0624756
AT1G43190	1.45198	1.25005	1.07817	0.975063	0.215636	0.0650474	0.0129901	0.0553775
AT1G43560	0.870053	0.908286	0.830668	0.976448	0.0296394	0.0335779	0.112465	0.0576764
AT1G43670	1.04267	0.900761	0.930134	0.919441	0.0448698	0.0704275	0.040136	0.077215
AT1G43690	1.02397	1.0666	1.17225	1.00523	0.0672358	0.0178647	0.032419	0.048874
AT1G43710	1.18524	1.19447	1.15622	0.894473	0.116042	0.187237	0.0804671	0.0539549
AT1G43890	0.873922	0.863226	0.831648	0.838196	0.042936	0.0489709	0.102193	0.0617183
AT1G44170	0.860943	0.765706	0.90921	1.07266	0.0611261	0.045723	0.0666396	0.0748311
AT1G44446	1.39152	1.06138	1.31017	0.822294	0.316903	0.238741	0.0308013	0.0691687
AT1G44575	1.11927	1.06836	1.03668	1.07038	0.0312099	0.0171249	0.0200123	0.00885339
AT1G44790	0.845032	0.863691	0.849977	0.911392	0.0501629	0.0217046	0.0600016	0.0349512
AT1G44835	0.920997	0.917291	0.951005	0.927852	0.0434985	0.00111044	0.0256771	0.0360267
AT1G44920	1.12022	1.06997	0.898735	1.08726	0.0398722	0.0353957	0.0358556	0.0879333
AT1G45000	1.2642	1.16004	1.23968	1.1097	0.116885	0.0629207	0.100827	0.0965628
AT1G45145	1.35254	1.17407	1.18382	1.00869	0.0409392	0.0111807	0.135263	0.0479295
AT1G45201	1.07997	1.2242	1.18585	1.17292	0.0163894	0.110187	0.0861356	0.0463906
AT1G45230	1.02196	1.02537	0.917438	0.904378	0.0728388	0.0559605	0.0758532	0.111583
AT1G45332	0.884597	0.800547	1.16361	1.03426	0.0555415	0.0153852	0.177601	0.157651
AT1G45474	0.76134	0.793052	0.859408	1.17747	0.0297721	0.00695815	0.0176601	0.010948
AT1G47128	1.12004	0.946058	0.980879	1.07368	0.0117084	0.0562558	0.0369106	0.0450946
AT1G47200	0.729541	0.598113	0.558234	0.502071	0.098217	0.0644451	0.170969	0.164205
AT1G47250	1.30438	1.21458	1.09168	1.06214	0.0364543	0.0442944	0.112183	0.0436137
AT1G47260	1.07856	0.996314	1.04598	0.997408	0.0489348	0.0239361	0.036534	0.0433569
AT1G47290	1.05532	0.971532	0.967782	0.974443	0.0498258	0.154713	0.0929351	0.0571059
AT1G47420	0.935257	0.917072	0.987869	1.0138	0.032682	0.0106095	0.0460676	0.015812
AT1G47550	1.06095	1.06991	1.15583	1.07504	0.0344998	0.0426988	0.0281458	0.071533
AT1G47710	1.06158	0.912424	0.913187	0.972498	0.0371639	0.0773027	0.0214752	0.107095
AT1G47830	1.02365	0.989789	1.01965	1.03235	0.0354462	0.0397774	0.0278197	0.0939829
AT1G47900	0.948637	0.783409	0.968089	0.637393	0.0870349	0.0212165	0.135378	0.0682386
AT1G48030	0.897863	1.04018	1.24716	1.18426	0.0221764	0.0517145	0.054942	0.047754
AT1G48050	0.710562	0.800271	0.94834	1.08243	0.102142	0.0265833	0.0622477	0.0704859
AT1G48090	1.09576	1.05341	1.16136	0.987191	0.0686168	0.0339227	0.0597568	0.0224543
AT1G48110	1.0976	1.1023	1.45028	1.30208	0.0228016	0.0745204	0.117275	0.261958
AT1G48210	1.19714	0.842725	1.05735	1.13249	0.0668311	0.388988	0.0299353	0.0161426
AT1G48240	1.18127	1.15557	1.17517	1.06138	0.0876305	0.0408858	0.0504766	0.109753
AT1G48350	1.13863	1.13135	1.18734	1.08486	0.0432244	0.0114551	0.0868875	0.0555118
AT1G48410	1.58777	1.29139	1.30789	1.08099	0.125937	0.0750858	0.0722282	0.0825094
AT1G48420	1.09545	1.01824	1.08004	1.23621	0.0429708	0.0915497	0.0290015	0.116073
AT1G48440	0.890503	0.947954	1.05903	1.09776	0.0215041	0.0392038	0.137937	0.0504396
AT1G48480	1.15617	1.28689	1.45012	1.30256	0.0400262	0.0394487	0.12301	0.153483
AT1G48520	1.2319	1.23933	1.30686	1.10155	0.0881538	0.0584191	0.0318796	0.0389834
AT1G48570	1.24093	1.10924	0.846634	0.712711	0.0257671	0.0869498	0.0527449	0.0531966
AT1G48600	0.998863	1.06914	1.27298	1.20132	0.0358369	0.053465	0.0320613	0.0392806
AT1G48610	0.880241	0.757156	0.745297	0.714165	0.0283486	0.0112852	0.0907249	0.115371
AT1G48620	1.34494	1.21398	1.19699	1.07673	0.0338498	0.0554868	0.0586255	0.00423081
AT1G48630	0.981322	0.931249	1.01277	0.862343	0.113127	0.0392502	0.0415726	0.10073
AT1G48650	1.26289	1.1179	1.26576	1.36256	0.0471695	0.0885203	0.138483	0.189597
AT1G48760	1.00705	1.09293	1.05211	0.935784	0.115794	0.0116602	0.0528715	0.0431129
AT1G48830	1.05443	1.05039	1.01522	0.929295	0.0453455	0.0153857	0.0433576	0.0480214
AT1G48850	1.30742	1.14693	1.09409	1.0948	0.0518023	0.0784329	0.0327017	0.0650652
AT1G48860	0.942501	0.905076	0.95022	0.81397	0.0297125	0.0360854	0.0105212	0.0979709
AT1G48900	1.78576	1.5793	1.66339	1.31054	0.1069	0.281789	0.23984	0.0494774
AT1G48920	0.972478	0.966897	1.09442	0.637402	0.0860973	0.0507947	0.065852	0.0806987
AT1G48950	1.10913	1.20714	1.22576	1.11564	0.0722495	0.0723293	0.0174447	0.159061
AT1G49040	0.818054	0.700274	0.727611	0.935316	0.16881	0.0656349	0.0984872	0.0456491
AT1G49340	1.05433	1.08511	1.16045	0.998247	0.0447832	0.0294674	0.00750727	0.0471604
AT1G49430	0.987551	1.01471	1.3065	1.1998	0.0223653	0.0397788	0.0260611	0.167547
AT1G49510	1.33501	1.31558	0.797654	1.05474	0.0811264	0.0527237	0.229349	0.115515
AT1G49540	1.30872	1.15501	1.21719	1.03452	0.0660538	0.00705824	0.0941863	0.0927389
AT1G49600	1.5215	1.37259	1.26027	0.962703	0.142561	0.120493	0.0647892	0.0761928
AT1G49630	1.31571	1.27247	1.25846	1.15751	0.0753335	0.0731597	0.0344953	0.128863
AT1G49650	1.26552	1.19655	1.16617	1.08989	0.0223309	0.0573178	0.031345	0.0620809
AT1G49660	1.02371	0.996937	1.01123	1.03386	0.121929	0.0366739	0.0711985	0.0489428
AT1G49670	0.886405	0.88845	1.03165	1.25292	0.0200796	0.00626435	0.0263061	0.0589418
AT1G49740	2.54856	2.21957	1.63472	2.19559	0.598349	0.369112	0.30694	0.0679331
AT1G49750	1.0632	1.11551	1.40179	1.3669	0.0119002	0.0200359	0.0661403	0.167328
AT1G49760	1.12537	1.07138	1.16399	1.10091	0.0548594	0.0426472	0.0413705	0.137122
AT1G49820	1.10586	0.984217	1.04101	1.15314	0.0825465	0.0622812	0.0769579	0.0397566
AT1G49970	1.06489	1.03206	1.07818	1.039	0.0252654	0.0242072	0.0162146	0.0341685
AT1G50020	0.811732	0.78319	0.87179	0.771038	0.04549	0.0418554	0.124557	0.0208465
AT1G50030	1.18185	1.18487	1.27613	1.09586	0.0220781	0.0514674	0.0371384	0.062771
AT1G50120	1.31221	1.05668	1.63764	1.51016	0.0876946	0.0678516	0.0922448	0.292428
AT1G50140	0.973963	1.09598	0.877518	0.783908	0.22619	0.233634	0.278202	0.214946
AT1G50200	1.29359	1.14259	1.15131	1.09584	0.0378745	0.0591527	0.0249575	0.0765309
AT1G50250	0.788498	0.825786	0.850286	0.832415	0.0558997	0.0152482	0.0242387	0.049167
AT1G50320	0.86053	0.908834	1.04312	1.08024	0.0500534	0.083349	0.0375874	0.0338835
AT1G50370	1.06684	1.05691	0.891958	0.949948	0.0429314	0.0516469	0.231359	0.0552735
AT1G50380	1.39768	1.47844	2.0147	1.56977	0.162911	0.0572627	0.231354	0.25587
AT1G50430	0.76548	0.788893	0.827451	0.962168	0.0161387	0.0242649	0.0164969	0.0262855
AT1G50450	1.22747	1.19336	1.16364	1.11425	0.0813291	0.107265	0.0476693	0.0538548
AT1G50480	1.02288	0.984208	1.24756	1.24895	0.0225699	0.030213	0.0851234	0.126149
AT1G50500	0.952032	1.01152	1.02158	0.985195	0.0390416	0.00922878	0.0374084	0.0257535
AT1G50510	0.902924	0.873712	0.924334	0.999052	0.0310082	0.0530105	0.0664709	0.0197235
AT1G50620	0.89396	0.847736	0.8627	1.03356	0.266888	0.0627708	0.202226	0.077165
AT1G50670	0.943653	0.898816	0.932211	0.934495	0.0327445	0.0215119	0.0439316	0.0240794
AT1G50840	1.65711	1.3139	1.13106	1.03937	0.0890841	0.0701307	0.10002	0.0589916
AT1G50900	0.91538	1.00153	1.05926	1.02317	0.0643867	0.0824342	0.0805522	0.0190692
AT1G50920	1.10703	0.995251	1.0496	0.911569	0.0598651	0.0436005	0.0465681	0.0834761
AT1G50940	1.0174	1.00919	1.10264	1.1517	0.0597826	0.0265833	0.0426124	0.0183623
AT1G51100	1.27638	1.26015	1.29743	1.23508	0.0255054	0.00425394	0.00986637	0.0622586
AT1G51110	1.11466	1.08717	1.09346	1.19985	0.0329518	0.0587262	0.0365522	0.145508
AT1G51160	0.866915	0.889471	0.739213	0.952221	0.257913	0.210193	0.298688	0.0332102
AT1G51500	1.66421	1.7792	1.20604	1.2236	0.141459	0.149893	0.18809	0.177476
AT1G51560	1.25188	1.15199	1.18074	1.05704	0.0207642	0.0242006	0.0327997	0.0657996
AT1G51570	1.18579	0.866296	0.657717	1.06902	0.113169	0.0947453	0.124227	0.0219827
AT1G51630	1.13217	1.04452	1.06986	0.98864	0.0239434	0.0544081	0.0434805	0.0414967
AT1G51680	1.02505	0.962762	1.03617	1.03675	0.0289041	0.0429529	0.028028	0.155157
AT1G51690	0.814278	0.679548	0.80186	0.919492	0.0646126	0.0575929	0.0411766	0.0689815
AT1G51710	0.945834	0.657353	0.623145	0.956032	0.159136	0.0411813	0.013361	0.0582366
AT1G51760	0.874897	0.987979	1.23468	1.31351	0.0745171	0.0415336	0.0728416	0.146344
AT1G51805	1.49705	1.35563	1.4443	1.26342	0.00971198	0.0340747	0.105288	0.136896
AT1G51980	1.10598	1.07777	1.06193	1.02491	0.0322467	0.0600043	0.0056871	0.0464804
AT1G52000	0.792212	0.697807	1.01664	1.15855	0.101317	0.0455831	0.038341	0.0755312
AT1G52030	0.954252	0.952526	1.53665	1.69071	0.0251146	0.00476022	0.178369	0.316545
AT1G52040	0.885147	1.41562	2.99824	3.15212	0.349677	0.144199	0.0877486	0.516395
AT1G52190	1.36487	1.42882	1.199	1.24796	0.0311847	0.187355	0.0968106	0.191982
AT1G52220	0.937274	1.00688	1.17275	1.10128	0.0168314	0.0510736	0.0148431	0.0630922
AT1G52230	0.87832	0.946633	0.945444	1.37035	0.191646	0.0861745	0.0662554	0.0864099
AT1G52360	1.21539	1.07287	1.1478	1.0786	0.0137436	0.0286138	0.0471736	0.0923831
AT1G52380	0.961594	1.00447	1.1854	1.11252	0.105088	0.0485078	0.0535693	0.161336
AT1G52400	0.523001	0.601718	1.11626	1.51694	0.0148587	0.0283226	0.098654	0.098336
AT1G52410	0.518089	0.557955	0.88985	1.14789	0.00863428	0.0435092	0.0167437	0.0840743
AT1G52510	1.04651	0.986607	0.928713	0.954405	0.0265371	0.0176665	0.0705378	0.0367638
AT1G52670	1.2717	1.36259	1.10002	1.14643	0.138333	0.149383	0.132052	0.0306314
AT1G52730	0.979134	0.915786	1.01535	0.862615	0.109671	0.0505978	0.0265136	0.105284
AT1G52740	1.77564	1.70198	1.45883	1.40406	0.3328	0.161314	0.165223	0.0436648
AT1G52760	0.978632	0.895425	0.915736	0.934362	0.0280761	0.0449962	0.0348463	0.0100051
AT1G52780	0.874577	0.938375	1.06243	1.00851	0.124626	0.0740613	0.0608131	0.0835649
AT1G53000	1.04658	1.02067	1.01071	0.999451	0.0202054	0.0315392	0.05368	0.0452075
AT1G53070	0.964845	0.839933	0.918414	0.972953	0.0607118	0.0570466	0.0543771	0.0702058
AT1G53120	0.882157	0.957952	0.901713	1.14462	0.0402233	0.0231115	0.112688	0.10496
AT1G53165	0.967928	0.918515	1.23664	1.27574	0.114441	0.0292578	0.273472	0.292508
AT1G53210	1.19223	1.07154	1.01675	0.987557	0.0168473	0.0668769	0.0588197	0.0559197
AT1G53240	1.14852	1.27717	1.14347	1.18235	0.0599137	0.0726527	0.0442235	0.0188856
AT1G53260	1.02676	0.937259	0.886487	0.709896	0.0293682	0.124188	0.0312282	0.142386
AT1G53280	0.99759	0.941542	1.05166	1.26465	0.0356724	0.0696593	0.0137775	0.146313
AT1G53310	0.913024	0.894149	1.02501	1.12329	0.0295446	0.0239497	0.0807455	0.0113787
AT1G53430	1.42114	1.35303	1.144	1.0409	0.0301941	0.0835915	0.0413422	0.13902
AT1G53500	0.757161	0.825159	1.00688	0.96811	0.00554923	0.0242652	0.0590838	0.0744031
AT1G53520	1.00439	0.996639	1.10469	1.07511	0.0345029	0.0462701	0.0752895	0.0793207
AT1G53580	1.08611	1.12865	1.18408	0.98111	0.0317263	0.0214774	0.0740431	0.0658348
AT1G53590	1.59918	1.209	1.16623	0.841354	0.110715	0.138624	0.0953997	0.0666189
AT1G53670	0.992765	1.01596	1.32203	1.20361	0.028645	0.0389687	0.0278423	0.0949677
AT1G53750	1.50874	1.48869	1.40893	1.29939	0.0816806	0.150609	0.045531	0.0770068
AT1G53760	0.934875	0.912246	0.918971	0.922514	0.0858508	0.0456513	0.125938	0.043927
AT1G53800	0.991155	0.919199	1.23365	1.19416	0.155559	0.0926924	0.0530844	0.218821
AT1G53840	0.851624	0.808117	0.844934	0.857503	0.0552747	0.0297952	0.0577878	0.0336453
AT1G53850	1.04254	1.04655	1.07071	0.991111	0.0494971	0.0431331	0.0520473	0.0607126
AT1G54000	0.473646	0.418156	0.433073	0.272819	0.0249057	0.0224335	0.0567829	0.0535335
AT1G54010	1.24826	0.98987	0.895333	0.775356	0.0430696	0.0786308	0.0121455	0.0782195
AT1G54090	1.10941	1.22525	1.30581	1.24466	0.0263317	0.0633195	0.0115932	0.0922503
AT1G54100	1.23006	1.32359	1.48725	1.31754	0.0418581	0.0871136	0.128119	0.0704021
AT1G54170	1.10972	1.08121	1.24004	1.07617	0.0459996	0.070016	0.102948	0.100919
AT1G54270	1.12705	1.034	0.987067	0.99909	0.0448075	0.0757016	0.0627917	0.0917175
AT1G54350	0.99176	0.953934	1.25851	1.50208	0.0227315	0.0249643	0.0628874	0.262685
AT1G54410	0.800993	0.690929	0.943598	0.679703	0.133779	0.0517558	0.152769	0.0771507
AT1G54490	1.6151	1.27809	1.38238	1.28547	0.104521	0.0217696	0.135008	0.119809
AT1G54500	1.039	1.01758	1.02716	0.9943	0.0341359	0.019837	0.0204654	0.0354557
AT1G54520	1.0146	0.965647	0.920029	0.897226	0.00879917	0.00609357	0.0182375	0.0416849
AT1G54570	1.06461	1.04972	1.38905	1.4365	0.0495364	0.011868	0.077648	0.149602
AT1G54580	1.0435	1.11051	1.01108	1.04397	0.0616071	0.00386983	0.0241062	0.0662242
AT1G54630	1.04452	1.07585	0.887869	1.01529	0.0687123	0.0278226	0.126938	0.0973621
AT1G54780	1.0303	1.03044	1.04813	1.01669	0.038255	0.021786	0.0578518	0.0302944
AT1G55020	1.6867	1.61649	1.63334	1.39995	0.0619919	0.0477132	0.102398	0.107663
AT1G55090	0.930456	1.06451	1.44826	1.43186	0.0355137	0.0642783	0.101628	0.205282
AT1G55260	0.901198	0.868934	0.871212	0.856806	0.0278984	0.0451848	0.0617115	0.0750136
AT1G55320	0.571691	0.468025	0.591965	1.07155	0.0841569	0.0395788	0.00762683	0.0804217
AT1G55370	1.69733	1.43441	1.43561	1.48303	0.145509	0.0722063	0.188097	0.139653
AT1G55450	0.843991	0.877021	1.02042	1.05657	0.0556356	0.0195759	0.127047	0.0889342
AT1G55480	1.04751	0.994744	0.984002	1.00885	0.0367999	0.0343018	0.0672924	0.0166589
AT1G55490	0.996821	0.916384	0.856877	1.05807	0.0344499	0.0114855	0.045629	0.0262368
AT1G55500	1.06433	1.03315	1.30853	1.23588	0.174888	0.148043	0.0855608	0.239224
AT1G55540	1.13716	0.975545	1.06402	0.817901	0.0753049	0.0318026	0.0794925	0.0215511
AT1G55670	0.945527	1.01273	1.07811	1.07094	0.0700538	0.0155033	0.0241048	0.0268541
AT1G55860	1.10465	1.0315	1.1254	0.985676	0.00461439	0.0281448	0.0364513	0.0208174
AT1G55890	1.18211	1.02797	0.96142	0.985447	0.0300689	0.0758228	0.0279432	0.0981183
AT1G55900	1.03559	0.985905	0.957178	1.06452	0.0896634	0.0441097	0.02486	0.0735914
AT1G56050	1.18508	1.10459	1.13742	1.1507	0.0339505	0.0917293	0.0294312	0.0749741
AT1G56070	1.18716	1.10973	1.14527	1.08397	0.0640909	0.0186484	0.0398375	0.0672632
AT1G56110	1.20201	1.22735	1.18629	0.986314	0.0932548	0.0314261	0.0226935	0.074045
AT1G56190	0.933913	0.906746	0.967478	1.08663	0.105634	0.0745092	0.0195474	0.0708598
AT1G56330	0.967841	1.01983	0.977859	0.947197	0.00913904	0.0690081	0.0587787	0.023595
AT1G56340	1.0994	1.0748	1.253	1.07899	0.0924791	0.0448081	0.0944699	0.0458082
AT1G56423	0.93186	0.855323	0.913501	1.01866	0.0676865	0.082363	0.0695614	0.0516264
AT1G56430	0.967308	1.1014	1.04889	1.151	0.026072	0.0401561	0.0806452	0.0241642
AT1G56450	1.07947	0.964239	1.05452	1.02885	0.0148151	0.0135668	0.083736	0.0674422
AT1G56500	1.21261	1.14066	1.19948	1.14527	0.0752474	0.0307671	0.0377409	0.0740685
AT1G56580	0.969561	0.936825	0.916045	0.841984	0.0519385	0.0251643	0.0920255	0.0331741
AT1G57720	1.37431	1.34703	1.20129	1.11908	0.0603475	0.0678334	0.0199399	0.00477055
AT1G57770	1.31924	1.53811	1.48673	1.35381	0.119445	0.0919217	0.0384476	0.0901181
AT1G58060	1.01393	0.932887	0.902301	0.871378	0.0213515	0.053509	0.0388311	0.069335
AT1G58080	0.878628	0.909899	0.762035	0.734189	0.0544022	0.0394351	0.0491538	0.0425748
AT1G58230	1.21203	1.12822	1.05657	1.00414	0.0351289	0.0480641	0.0598535	0.0899564
AT1G58270	3.58179	1.91596	1.07982	0.650388	0.193932	0.239991	0.0276158	0.0637843
AT1G58280	0.723648	0.615975	0.751417	0.983168	0.0545476	0.0198146	0.0617953	0.128582
AT1G58290	1.39611	1.12373	0.99911	0.78652	0.128591	0.0407844	0.0244696	0.0558959
AT1G59610	1.30799	1.15392	1.23865	1.20759	0.0503643	0.054137	0.0637721	0.0994277
AT1G59700	1.07125	0.972596	1.03617	1.20539	0.0756452	0.023145	0.127277	0.0950988
AT1G59760	1.28324	1.06744	0.956132	0.8476	0.0558633	0.0222655	0.0806946	0.0307096
AT1G59820	0.982773	1.05845	1.01419	0.998071	0.0315183	0.0465379	0.0134685	0.0462658
AT1G59830	1.11731	1.0379	1.06049	1.07804	0.0173654	0.0525092	0.100812	0.0293175
AT1G59840	1.39005	1.20347	1.13847	1.24048	0.0813169	0.0916508	0.0885099	0.135175
AT1G59870	1.06689	1.08883	1.22074	1.02984	0.0353892	0.0293167	0.13259	0.0178061
AT1G59890	0.745592	0.958846	0.965999	1.18864	0.253782	0.0518227	0.269014	0.0485901
AT1G59900	1.16276	1.03506	1.01478	1.02912	0.0203328	0.107904	0.0166795	0.0863068
AT1G59960	1.22066	1.18244	1.12443	1.15512	0.0817962	0.046225	0.123197	0.00444478
AT1G59990	1.16312	0.988527	1.03913	1.03496	0.0540745	0.0482908	0.0217062	0.111216
AT1G60000	0.845937	0.812115	0.838627	0.84605	0.0222963	0.0556546	0.121338	0.0613914
AT1G60070	1.06101	1.02999	1.22683	1.19819	0.100492	0.0804935	0.159533	0.12418
AT1G60420	0.897204	0.947082	1.26157	1.3476	0.0133784	0.0109025	0.163371	0.23864
AT1G60490	0.97684	0.985406	0.938119	1.05983	0.0461581	0.0241921	0.08867	0.0624219
AT1G60550	0.905866	0.930143	0.924319	1.00428	0.0360636	0.0168796	0.0926411	0.0253677
AT1G60710	1.04859	1.01261	1.01166	0.995228	0.0702605	0.0732647	0.0650624	0.0727563
AT1G60780	1.73613	1.69784	1.64656	1.62659	0.316687	0.296077	0.0407018	0.0141548
AT1G60950	1.16055	0.985754	1.11793	1.22901	0.0749109	0.0424426	0.0947546	0.112602
AT1G60990	1.28417	1.12826	0.978061	0.98292	0.0581926	0.072602	0.0163091	0.0457273
AT1G61010	1.24525	1.14805	1.29809	1.2688	0.108969	0.0333474	0.136829	0.144832
AT1G61150	1.01221	0.999366	0.988145	1.03395	0.037527	0.0625349	0.126619	0.0780915
AT1G61520	1.00744	1.06894	1.15116	1.06787	0.0256258	0.0122153	0.03723	0.0632556
AT1G61570	1.02177	1.04216	1.02879	0.973721	0.123377	0.0821969	0.058689	0.0631035
AT1G61580	1.02149	0.815979	0.936252	0.921408	0.0336455	0.162485	0.0815133	0.143841
AT1G61620	1.25444	1.12015	1.06713	0.935346	0.0222843	0.0879759	0.0896614	0.0222016
AT1G61690	0.594561	0.546153	0.592388	0.737998	0.162498	0.0556796	0.0446802	0.095535
AT1G61770	0.78972	0.810308	0.952434	0.969893	0.036868	0.0249877	0.0512663	0.0791628
AT1G61790	0.854783	0.849925	0.966331	0.959175	0.0933507	0.0388513	0.0436776	0.0572784
AT1G61850	0.909428	1.42038	1.06801	1.48926	0.425792	0.105057	0.405753	0.25803
AT1G61870	1.0992	0.961174	0.870248	0.913754	0.143342	0.0879768	0.0732213	0.147345
AT1G62020	1.01138	0.875784	0.899877	0.992645	0.0419493	0.021638	0.0773883	0.0525389
AT1G62180	1.0828	0.941671	0.700401	0.597601	0.0357513	0.0275866	0.0307745	0.0177771
AT1G62330	1.10389	1.07525	1.22789	1.17606	0.0492027	0.0305635	0.119805	0.124447
AT1G62380	0.963139	0.853554	0.706081	0.766759	0.0687586	0.0416721	0.0201915	0.124422
AT1G62390	1.15217	1.08512	1.17876	1.07788	0.0247127	0.0415665	0.0475286	0.0938516
AT1G62480	0.891229	0.884524	0.904958	0.962424	0.0484113	0.031002	0.0616911	0.0845587
AT1G62560	0.80982	0.978271	1.46318	1.53757	0.051882	0.0751617	0.0464837	0.112776
AT1G62630	1.83845	1.41907	1.51299	1.33351	0.189563	0.185714	0.220006	0.111951
AT1G62640	1.1404	1.01263	0.993094	0.959557	0.0621281	0.0663835	0.0401679	0.0328619
AT1G62660	1.67377	1.83775	1.64882	1.31089	0.164849	0.120705	0.24737	0.218984
AT1G62730	0.988159	0.896307	0.940746	1.00042	0.083811	0.0338685	0.0133691	0.0460386
AT1G62740	0.990087	0.999988	1.24822	1.21195	0.0311625	0.0215766	0.109356	0.193098
AT1G62750	0.979006	1.16216	1.41212	1.32324	0.101591	0.0693772	0.0839719	0.135856
AT1G62780	0.914443	0.880698	0.856171	0.939136	0.0335628	0.0311987	0.0449394	0.0488651
AT1G62820	0.936411	0.92607	0.884313	0.88415	0.0679866	0.137	0.0504894	0.0267354
AT1G63000	0.730825	0.764887	0.836198	0.992289	0.0402945	0.0238033	0.056703	0.056039
AT1G63010	0.969825	1.11332	1.23833	1.08819	0.0758404	0.0143507	0.13281	0.0192128
AT1G63110	1.22391	1.33901	1.38802	1.23638	0.485503	0.143298	0.293558	0.0384719
AT1G63160	1.13551	1.24528	1.05574	1.03395	0.0431028	0.0158237	0.0478744	0.045632
AT1G63290	0.787704	0.749088	0.818835	0.840807	0.0468352	0.0523375	0.070363	0.0399999
AT1G63610	0.918287	0.946646	1.01428	1.08071	0.0371599	0.0477707	0.0343942	0.00955834
AT1G63660	1.49664	1.49836	1.36743	1.05736	0.201457	0.107061	0.112373	0.0484084
AT1G63680	1.41085	1.27171	1.13407	1.00587	0.0887504	0.0273035	0.0500118	0.012917
AT1G63770	1.09383	1.04199	1.18472	1.24196	0.0370251	0.0383563	0.0670944	0.0554475
AT1G63780	1.70441	1.59794	1.42188	1.0758	0.0472988	0.163776	0.112214	0.0375213
AT1G63940	1.0251	0.919653	0.953035	0.873936	0.0381729	0.0766397	0.0232199	0.0516277
AT1G63970	0.847726	0.904047	1.09125	1.12043	0.0362079	0.0183168	0.0405065	0.0120878
AT1G64190	1.56233	1.43627	1.31253	1.12245	0.101818	0.166974	0.102452	0.0296202
AT1G64330	1.12809	1.17411	1.09596	1.33943	0.050599	0.0323279	0.125207	0.111244
AT1G64400	1.19832	1.31595	1.44803	1.62964	0.0763276	0.0579525	0.0256449	0.0855038
AT1G64510	1.20659	1.20654	1.11758	1.03534	0.0405837	0.0193658	0.00238012	0.00950663
AT1G64520	1.08212	1.04042	1.04415	1.0512	0.0215187	0.0202093	0.0322175	0.10023
AT1G64550	1.07499	1.05764	1.14057	1.14057	0.0428939	0.0209409	0.0642243	0.0706656
AT1G64650	1.17657	1.28153	1.14318	1.13218	0.0623372	0.0448804	0.0373881	0.0456481
AT1G64680	0.79122	0.713932	0.80243	1.02353	0.0738614	0.0625361	0.115165	0.0208725
AT1G64740	1.56199	1.11314	1.00456	0.891185	0.134862	0.0373791	0.07676	0.022908
AT1G64770	1.3175	1.23364	1.16673	1.13504	0.0371212	0.0818777	0.0594501	0.0490979
AT1G64790	0.948214	0.992321	1.02311	0.89192	0.00795385	0.0436949	0.0366134	0.0184306
AT1G64900	1.58131	1.04461	0.993317	1.39229	0.185113	0.0583633	0.162675	0.174524
AT1G64970	1.03341	0.998974	1.05489	1.06209	0.0442736	0.0314155	0.0522595	0.0271399
AT1G64980	0.688213	0.667666	0.726146	0.813823	0.0274007	0.0629287	0.0624599	0.0392038
AT1G65010	0.809206	0.865606	1.03592	0.891461	0.00890917	0.0197423	0.107329	0.037819
AT1G65020	1.22118	1.18819	1.20937	1.19243	0.018184	0.0955778	0.170687	0.0606075
AT1G65060	1.33544	1.31588	1.28001	1.63011	0.079386	0.0321939	0.0884943	0.0726451
AT1G65220	1.40898	1.25377	0.963929	0.895776	0.0491351	0.111148	0.052971	0.0426254
AT1G65230	1.39073	1.34355	1.34998	1.31159	0.0765989	0.0405793	0.10715	0.290736
AT1G65260	0.843958	0.817463	0.883886	0.965042	0.0141698	0.0401658	0.0592131	0.0510743
AT1G65270	0.821829	0.795309	0.893914	0.923299	0.0276357	0.0184371	0.0281172	0.023546
AT1G65410	1.75818	1.72851	1.25108	1.12516	0.544819	0.392041	0.323077	0.0516111
AT1G65440	0.963966	0.878479	1.11161	0.760097	0.0588643	0.0265268	0.0556537	0.0938865
AT1G65540	0.818141	0.84571	1.25071	1.34301	0.0627553	0.0553742	0.106014	0.132661
AT1G65560	2.38456	2.7031	2.51493	1.43941	0.537629	0.836494	0.953874	0.110838
AT1G65590	1.02603	1.07824	1.29538	1.22264	0.0413793	0.0249801	0.0228467	0.134596
AT1G65650	1.31754	1.52963	1.26384	1.17905	0.0280719	0.0529668	0.0772739	0.0499438
AT1G65930	1.04993	0.984005	0.985426	0.884528	0.0421737	0.081568	0.0304115	0.0614168
AT1G65960	1.19977	1.20903	1.11221	0.952699	0.0641039	0.0658515	0.0434652	0.00752481
AT1G65980	1.04875	1.03033	1.1364	1.12686	0.0255409	0.0260754	0.066734	0.00898912
AT1G66100	0.75426	0.919352	1.04612	0.681568	0.130367	0.0574975	0.149016	0.211261
AT1G66130	1.46769	1.23782	1.1036	1.16196	0.0628163	0.129188	0.0219081	0.110961
AT1G66200	1.16336	1.11197	1.19593	1.17124	0.00999011	0.0940564	0.0752769	0.105452
AT1G66240	0.806737	0.850745	0.913846	1.07827	0.0350033	0.0133255	0.0712183	0.0588661
AT1G66250	1.84948	1.57009	1.50185	1.45521	0.157004	0.0113534	0.0763914	0.205402
AT1G66260	0.731465	0.760487	0.890016	0.931857	0.13381	0.0172062	0.0403009	0.0486288
AT1G66430	1.14594	1.04328	1.00766	0.977774	0.00964013	0.0333128	0.0840515	0.0546014
AT1G66530	0.807753	0.715087	0.79644	0.949545	0.057848	0.0375918	0.0489999	0.0794245
AT1G66580	1.04805	1.02144	1.0776	0.979663	0.0311654	0.0046315	0.0914759	0.0642666
AT1G66670	1.05686	0.975956	1.03139	1.01826	0.0274797	0.0279667	0.0589325	0.0460939
AT1G66970	1.18326	1.16555	1.23052	1.16718	0.0226547	0.0225297	0.112412	0.13386
AT1G66980	0.984892	1.25757	1.78857	1.94331	0.166739	0.0889577	0.528987	0.268534
AT1G67080	1.18262	1.20016	1.00933	1.1958	0.812795	0.916807	0.135027	0.401633
AT1G67090	0.951079	0.936276	0.993117	0.966899	0.0280323	0.0216671	0.0296138	0.012171
AT1G67120	1.17938	1.2353	1.48942	1.1464	0.0638365	0.0496701	0.0626831	0.100768
AT1G67140	1.13241	1.18464	1.09724	0.998776	0.103559	0.0691559	0.0052378	0.0624732
AT1G67230	1.01986	0.966143	1.16564	0.742047	0.00827971	0.0335236	0.189482	0.101098
AT1G67280	0.95507	0.961431	1.09161	1.16767	0.0036388	0.0346863	0.0324655	0.0517185
AT1G67350	1.06581	1.03789	1.06194	1.00718	0.0176291	0.030626	0.0420971	0.0509216
AT1G67430	0.968749	0.950587	1.13014	1.0427	0.0812382	0.0213063	0.139821	0.0653994
AT1G67490	1.09441	1.12958	1.27875	1.2385	0.0679768	0.00410884	0.0298875	0.0955866
AT1G67550	1.12764	1.12096	1.31352	1.28009	0.046826	0.109229	0.166815	0.0788476
AT1G67560	1.15914	1.23011	1.3406	1.29597	0.0207285	0.0373196	0.045793	0.106696
AT1G67680	1.03543	1.1069	1.10783	1.09475	0.0528976	0.0296566	0.09414	0.0266237
AT1G67700	1.0552	0.999934	0.978135	0.960616	0.0342292	0.00818531	0.0100911	0.0215168
AT1G67730	0.909599	0.879081	0.861088	0.921143	0.034812	0.0288403	0.0495193	0.0300858
AT1G67840	1.06042	1.07603	1.16228	1.06614	0.0673638	0.054733	0.127117	0.0171133
AT1G67930	1.15381	1.03396	1.0736	1.14334	0.0423215	0.0623448	0.0662182	0.0478807
AT1G68010	0.978988	0.937012	0.936892	1.02349	0.0202019	0.0785655	0.0300762	0.0723985
AT1G68300	1.04425	0.951903	1.04913	1.23327	0.119706	0.0916279	0.0706395	0.113799
AT1G68370	1.18618	0.997629	0.905517	1.02998	0.133024	0.160405	0.0935396	0.220654
AT1G68530	1.31599	1.28494	1.21218	1.06748	0.106447	0.114738	0.0333586	0.0230895
AT1G68560	1.81777	1.68233	1.49629	1.35287	0.0660808	0.0479868	0.0978979	0.132877
AT1G68590	1.28983	1.21288	1.17107	1.07152	0.0335367	0.0184929	0.0149922	0.0347586
AT1G68730	0.705848	0.658323	0.741545	0.935609	0.0909693	0.136986	0.201224	0.0289053
AT1G68760	0.943797	0.926491	0.862881	0.808923	0.104288	0.0625441	0.0432395	0.0317271
AT1G68790	0.824383	0.933864	1.00065	1.07593	0.268168	0.183424	0.331614	0.67691
AT1G68830	1.37077	1.28049	1.46096	1.22017	0.277868	0.104852	0.0879533	0.0194971
AT1G68890	1.03367	1.10327	1.05794	1.05416	0.0266006	0.0761033	0.0987043	0.0866368
AT1G68910	0.808919	0.780944	1.04342	0.976944	0.0451945	0.121777	0.0388036	0.173934
AT1G69200	1.61668	1.50529	1.39846	1.23883	0.0243244	0.0513295	0.0414811	0.0140043
AT1G69250	0.982158	0.974287	1.02261	0.927246	0.20882	0.0448413	0.0145143	0.0480305
AT1G69340	0.986355	0.982127	1.16882	1.17627	0.0128687	0.0228418	0.107069	0.125181
AT1G69730	0.570588	0.563204	0.805788	0.862372	0.0171855	0.040867	0.128678	0.033416
AT1G69740	1.27205	1.10553	1.03462	0.949443	0.0215485	0.086917	0.0562426	0.0576585
AT1G69800	1.24961	1.10712	1.08192	1.11405	0.113051	0.133174	0.0562772	0.107275
AT1G69830	1.4773	1.32484	1.46592	1.31728	0.0316737	0.0740813	0.0649371	0.0832703
AT1G69840	0.922689	0.809707	0.918148	0.90584	0.00877037	0.0334534	0.0634463	0.0537625
AT1G69960	0.916741	0.914827	0.938142	1.01383	0.0606369	0.0312221	0.193434	0.0618347
AT1G70070	1.2656	1.08728	1.15794	0.974279	0.0322475	0.0612167	0.0515727	0.0369959
AT1G70200	1.15845	1.15639	1.3802	1.0178	0.0990602	0.0420393	0.0873134	0.0227467
AT1G70290	1.73896	1.41226	1.32481	1.14817	0.172166	0.118585	0.119715	0.162029
AT1G70310	0.831236	0.840151	0.903073	0.893197	0.0113432	0.0320038	0.0695117	0.0327838
AT1G70320	1.01841	0.970209	1.08699	0.860928	0.00906439	0.038035	0.0575071	0.015567
AT1G70330	1.03984	0.908169	1.01429	0.98927	0.0997156	0.0358805	0.0298581	0.073792
AT1G70410	0.958508	0.940924	0.978268	0.882964	0.0262268	0.0227861	0.0337271	0.0484645
AT1G70570	1.3637	1.48301	1.67809	1.18961	0.175953	0.0776906	0.107704	0.0776251
AT1G70580	1.18661	2.27085	2.56125	1.2603	0.186464	0.364342	0.298574	0.305666
AT1G70610	0.880624	0.891873	0.947419	1.01412	0.0637426	0.0458872	0.0456098	0.0789156
AT1G70730	0.888895	0.925162	1.21687	1.24951	0.0100344	0.0365418	0.0825634	0.115133
AT1G70770	0.924751	0.953821	1.15576	1.11722	0.0315114	0.0526349	0.0390576	0.0867607
AT1G70820	0.865031	0.975125	1.36774	1.42384	0.0551512	0.0429013	0.10967	0.0921556
AT1G70830	1.26795	1.09571	1.22665	1.30074	0.0308469	0.0499126	0.0574544	0.04402
AT1G70890	1.32554	1.32311	1.0999	0.982341	0.0165649	0.0685691	0.083323	0.028671
AT1G70940	1.16007	1.13561	1.12177	0.835889	0.0737218	0.166783	0.0766406	0.108724
AT1G71040	1.54847	1.602	1.35065	1.42867	0.175502	0.24291	0.134325	0.0374332
AT1G71100	0.699304	0.70132	0.851494	0.949741	0.0521609	0.0436438	0.0548432	0.0294462
AT1G71220	0.936876	0.997669	1.13335	1.06655	0.017394	0.0285225	0.0143371	0.0623553
AT1G71240	2.30571	1.78629	2.48015	2.91165	0.644719	0.162491	0.242141	0.436281
AT1G71270	1.00039	1.2438	1.35894	1.23187	0.0761577	0.0638467	0.0507672	0.0427231
AT1G71410	1.05557	1.11461	1.19111	1.0777	0.106129	0.0572573	0.0324442	0.0853792
AT1G71460	1.72999	1.66086	1.74812	1.37623	0.0175037	0.052884	0.0976657	0.0617987
AT1G71500	0.849153	0.924671	0.987467	1.08414	0.0341067	0.0132217	0.0484058	0.0788976
AT1G71695	1.26431	1.08066	1.06449	1.15178	0.0148299	0.0758691	0.0581727	0.0912475
AT1G71720	1.13085	1.11721	1.57651	1.28638	0.121161	0.209376	0.0715338	0.0377796
AT1G71810	0.748696	0.778507	1.12729	1.25834	0.0150833	0.0180378	0.0592028	0.180323
AT1G71820	1.03871	0.944289	0.924059	1.04846	0.0665627	0.0696538	0.0811759	0.0600665
AT1G71860	1.01446	1.23346	1.17711	0.968458	0.149511	0.0315228	0.0488326	0.0436815
AT1G71920	1.15831	1.10054	1.03434	1.07744	0.0382927	0.0465406	0.0135071	0.0506645
AT1G72150	2.28063	1.7023	1.58934	1.33122	0.168317	0.0413886	0.02667	0.209176
AT1G72160	1.49834	1.43776	1.62323	1.67149	0.137255	0.0626612	0.0951722	0.300556
AT1G72170	1.45907	1.45496	1.46505	1.23299	0.10483	0.123076	0.158498	0.0493189
AT1G72340	2.23657	1.52142	1.36147	1.16152	1.44755	0.262051	0.182962	0.145401
AT1G72370	1.10294	0.985011	0.922508	0.904209	0.0338058	0.0751149	0.0323807	0.0466188
AT1G72440	0.859683	1.03621	0.844641	0.731987	0.215712	0.0248183	0.155347	0.0800207
AT1G72550	1.23026	1.19157	1.33108	1.29234	0.047864	0.0172908	0.095031	0.187379
AT1G72560	1.41582	1.13607	1.24775	1.16146	0.0658371	0.0898789	0.0899011	0.0837625
AT1G72610	1.45881	1.30679	1.26253	1.13162	0.0883604	0.0674964	0.0486864	0.0880491
AT1G72640	0.870957	0.889989	0.937064	0.987337	0.0387596	0.0624795	0.0505381	0.030005
AT1G72680	1.21685	1.0266	0.957168	1.04708	0.0788742	0.0910371	0.0428118	0.0385816
AT1G72730	1.69042	1.39867	1.2976	1.17653	0.118464	0.030235	0.132088	0.0921867
AT1G72750	0.947437	0.935793	0.917593	0.990444	0.0239724	0.0188555	0.0650413	0.0376201
AT1G72970	2.08861	1.94561	1.2838	0.974274	0.0725258	0.114747	0.141111	0.191153
AT1G73060	0.966192	1.04842	0.991391	1.16473	0.0324849	0.0222261	0.148803	0.0218958
AT1G73110	1.10518	0.997041	0.964798	0.995272	0.0472093	0.0949318	0.052261	0.0907512
AT1G73170	1.2295	1.16063	1.24979	1.26365	0.0692375	0.0856514	0.154553	0.134139
AT1G73230	1.07261	1.07768	0.994196	0.952193	0.0208255	0.0367265	0.0537262	0.0419792
AT1G73240	0.261141	0.274322	0.263577	0.34855	0.066558	0.0243139	0.0296499	0.111169
AT1G73250	1.07503	1.10113	1.09657	1.21885	0.057676	0.0602002	0.149841	0.0562137
AT1G73370	0.885166	0.758923	0.922468	0.990634	0.0188372	0.0732072	0.133348	0.105436
AT1G73430	1.33095	1.16732	1.28785	1.19027	0.0336427	0.0926174	0.024386	0.135958
AT1G73600	1.63965	1.91841	1.3928	0.918162	0.0762655	0.086244	0.0797766	0.0217837
AT1G73660	1.12857	1.10431	0.99699	0.92293	0.151976	0.0272341	0.0907612	0.0306079
AT1G73980	1.04145	1.04027	1.27224	1.26476	0.0448298	0.0239964	0.0921163	0.202946
AT1G73990	1.19056	1.05812	1.2513	1.27946	0.0411653	0.072579	0.0653976	0.116114
AT1G74020	1.09101	1.12124	1.15657	1.45277	0.0571628	0.00346384	0.10529	0.186382
AT1G74030	1.17741	0.68133	0.576348	0.829692	0.182929	0.0949041	0.0173253	0.159716
AT1G74040	0.906092	0.982761	0.966052	1.14642	0.0345514	0.0753124	0.0459615	0.023762
AT1G74050	1.16566	1.06415	1.06414	0.974038	0.0382414	0.0208146	0.0516628	0.020902
AT1G74070	1.10523	0.994775	0.924423	1.00042	0.0372777	0.0154605	0.142681	0.0423092
AT1G74090	0.941529	1.01877	1.23715	1.53218	0.0394494	0.0781447	0.036087	0.17114
AT1G74100	1.12891	1.0748	1.15238	1.34063	0.0465609	0.0897257	0.0165662	0.0806258
AT1G74230	0.96013	0.911839	0.940777	1.06821	0.0447129	0.0335517	0.0670126	0.0367052
AT1G74260	1.00652	0.950681	1.03105	1.07071	0.0201139	0.0265548	0.0611885	0.038034
AT1G74470	1.2539	1.12634	1.01563	1.02562	0.0277332	0.109605	0.0632988	0.0770595
AT1G74560	1.01877	1.15127	1.06292	1.18729	0.135349	0.0331515	0.160515	0.167193
AT1G74640	1.31025	1.19449	1.0526	1.01568	0.0677558	0.0995438	0.108082	0.0521277
AT1G74690	1.58483	1.38885	1.46418	1.17563	0.101289	0.0338502	0.137239	0.127687
AT1G74790	1.75602	1.25842	1.06782	0.962078	0.074489	0.0844934	0.0607947	0.103765
AT1G74850	1.32096	1.21959	1.22424	1.1657	0.0651776	0.0114514	0.0821368	0.125788
AT1G74880	0.946628	0.959505	0.96363	0.9942	0.0345036	0.0184982	0.0642467	0.0515045
AT1G74910	1.243	1.13623	1.13536	1.09296	0.0379115	0.0732892	0.0190974	0.0816401
AT1G74920	1.07764	1.01856	1.04122	1.24089	0.0832721	0.0405547	0.034877	0.0828488
AT1G74960	1.241	1.10191	1.06681	1.10927	0.0092729	0.0910441	0.104941	0.0573551
AT1G74970	1.10982	1.09739	1.05686	0.943603	0.038037	0.0101099	0.0468621	0.0277186
AT1G75010	1.4023	1.43372	1.39629	1.19993	0.12339	0.242833	0.185792	0.112252
AT1G75040	0.996218	0.759867	0.929317	0.93336	0.0308898	0.0958478	0.227991	0.0786572
AT1G75140	1.26289	1.21695	1.52591	1.42525	0.078307	0.0291061	0.192363	0.344944
AT1G75200	1.35041	1.22181	1.69333	1.51066	0.225796	0.0524281	0.168109	0.364566
AT1G75210	1.1258	1.3149	1.33849	1.02875	0.188342	0.0734192	0.190208	0.0460629
AT1G75270	1.07221	1.06552	1.10258	1.2855	0.0763486	0.0559939	0.103269	0.0398178
AT1G75280	0.984208	0.953827	1.06216	1.19202	0.0180771	0.0507014	0.128899	0.0519944
AT1G75330	1.03318	1.01904	1.02642	1.05797	0.00638611	0.0391	0.113583	0.0115697
AT1G75350	1.13175	1.08178	1.10516	0.981177	0.0423652	0.0312227	0.0458025	0.0349511
AT1G75380	0.654368	1.46825	2.18905	1.43893	0.0466744	0.268522	0.466735	0.120858
AT1G75460	0.867888	0.923374	1.05411	1.03233	0.158535	0.0632297	0.0711695	0.0158262
AT1G75500	0.878674	0.914386	1.07364	0.885857	0.0245215	0.023967	0.123841	0.0225059
AT1G75660	1.37142	1.15521	1.1278	1.07199	0.0131464	0.0640975	0.0610743	0.0690423
AT1G75680	0.98803	0.963533	0.952867	0.941732	0.0644043	0.0222168	0.0590478	0.0468033
AT1G75690	1.0011	1.00802	0.981157	0.958718	0.00942602	0.0457431	0.0379708	0.0563955
AT1G75750	0.989346	1.03094	1.19813	1.38401	0.103661	0.0835019	0.176616	0.116607
AT1G75850	1.06403	1.13084	1.36605	1.30395	0.0535842	0.0248391	0.0879422	0.160037
AT1G75950	1.0555	1.07925	1.02383	1.00316	0.0356914	0.0190383	0.05578	0.0851953
AT1G75990	1.28947	1.28064	1.22385	1.00994	0.238612	0.0334146	0.042856	0.0192935
AT1G76010	1.2369	1.12615	0.841658	0.802956	0.0572091	0.0824787	0.0382783	0.111818
AT1G76020	1.01018	0.890265	0.823171	0.85327	0.0262994	0.0412486	0.0976003	0.0593971
AT1G76080	0.759547	0.77014	0.79289	0.899958	0.0599034	0.0349581	0.0915187	0.0774505
AT1G76090	1.46317	1.36864	1.31669	1.08035	0.047062	0.110777	0.0353967	0.11773
AT1G76100	1.50946	1.21997	1.17337	1.10368	0.0558418	0.0374151	0.0187555	0.0121723
AT1G76140	1.16172	1.17626	1.55968	1.35983	0.0795449	0.0980903	0.165276	0.179395
AT1G76150	0.779464	0.802579	0.928052	1.0721	0.0244179	0.00994541	0.0202362	0.0281914
AT1G76160	1.0355	0.964745	0.931126	1.15347	0.0386002	0.0290972	0.0115425	0.0792725
AT1G76180	0.707375	0.727446	0.828853	0.872572	0.0677104	0.0632832	0.0111483	0.120182
AT1G76400	0.98861	1.02184	1.247	1.24878	0.0289256	0.0272485	0.0650656	0.118756
AT1G76450	1.02007	0.93379	0.948641	0.918192	0.0488239	0.017699	0.0366457	0.0183775
AT1G76490	0.490087	0.504104	0.680028	1.27966	0.0400895	0.0663372	0.0510668	0.0462008
AT1G76550	0.968671	1.01366	1.23668	1.2821	0.0133124	0.0133001	0.0638269	0.122009
AT1G76680	1.26057	1.08376	1.21974	1.46208	0.0798513	0.147769	0.0712696	0.159591
AT1G76730	1.01215	1.09789	1.2841	1.04868	0.0101531	0.0109343	0.0506307	0.0638403
AT1G76810	0.952655	0.967367	1.04388	0.797347	0.00753058	0.0501189	0.0602082	0.0554746
AT1G76850	0.787818	0.997883	0.955993	0.908372	0.00875974	0.100063	0.111226	0.0518402
AT1G77030	1.28593	1.19273	1.0307	0.857101	0.0341323	0.0826053	0.0459466	0.0388823
AT1G77060	1.17958	1.19085	1.18896	1.15467	0.0248795	0.062148	0.195595	0.0319088
AT1G77090	1.01287	0.988546	1.04579	0.982447	0.0432935	0.032156	0.124508	0.0391399
AT1G77120	0.263885	0.247585	0.299106	0.285003	0.0155257	0.00824926	0.0420826	0.0551113
AT1G77122	1.01433	1.20419	0.954782	0.93101	0.248023	0.188721	0.0320859	0.0403682
AT1G77140	1.18099	1.11331	1.2115	1.2355	0.0439257	0.0639057	0.105007	0.178748
AT1G77180	1.56323	1.37117	1.24102	1.25113	0.127609	0.0839203	0.163082	0.0664532
AT1G77460	1.00329	1.00846	1.03987	0.918411	0.0592855	0.0748979	0.0151817	0.103599
AT1G77490	1.25222	1.02699	1.00445	0.996189	0.0447729	0.0612281	0.0640165	0.07364
AT1G77510	0.950193	0.905778	1.16944	1.29332	0.0406993	0.0387192	0.1342	0.0955946
AT1G77550	1.13898	1.11264	1.15945	1.11101	0.0262402	0.015386	0.0379904	0.0508032
AT1G77590	1.22598	1.19972	1.44593	1.33601	0.094731	0.0374759	0.183131	0.248586
AT1G77630	1.31881	1.18308	0.998741	0.928045	0.111476	0.0423274	0.103613	0.0904444
AT1G77670	1.49942	1.35569	1.48319	1.42631	0.094021	0.1659	0.059765	0.0403677
AT1G77940	0.920575	0.878238	0.902813	0.79207	0.00436719	0.0232123	0.0546352	0.0219856
AT1G78060	1.2872	1.40739	1.36702	1.25744	0.0474868	0.12414	0.109842	0.0592702
AT1G78140	1.06686	1.10945	1.10979	1.16711	0.0536907	0.0698203	0.205963	0.0363087
AT1G78150	0.963238	0.831007	0.875459	0.859861	0.118131	0.0554769	0.0632169	0.0334118
AT1G78180	0.979707	0.918377	0.95506	0.853378	0.0264114	0.0288318	0.0151654	0.0347698
AT1G78240	1.12777	1.14113	1.38765	1.41092	0.0406422	0.0363418	0.175816	0.18842
AT1G78280	1.1216	1.15542	1.25872	1.23954	0.0447187	0.0348185	0.113373	0.107372
AT1G78300	0.936588	0.883886	0.954914	0.89791	0.0366015	0.0173154	0.0351818	0.0339136
AT1G78360	1.07448	1.12579	1.2583	1.16797	0.0410271	0.0323976	0.0537944	0.0618547
AT1G78370	0.722505	0.850771	1.21773	1.45136	0.0239195	0.0193563	0.0683738	0.0865801
AT1G78380	1.05581	1.04776	1.14721	1.10641	0.022123	0.00885655	0.0548601	0.0713548
AT1G78510	0.933617	0.858692	0.730963	0.906932	0.140039	0.0474695	0.0736409	0.116756
AT1G78570	0.893501	0.906356	1.14114	1.20323	0.00451909	0.012673	0.0641121	0.0876898
AT1G78580	1.12886	1.06082	1.21186	1.11375	0.0488727	0.0284743	0.0510813	0.0646185
AT1G78630	1.0929	1.05869	1.04616	0.958387	0.0369178	0.0123454	0.0591238	0.0480101
AT1G78680	1.05467	1.17158	1.24803	1.27358	0.0432831	0.0434439	0.172963	0.110258
AT1G78820	1.77827	1.50401	1.22408	1.04412	0.0605768	0.0115851	0.0863911	0.0242385
AT1G78830	1.55567	1.27244	1.06149	0.965021	0.062555	0.0649301	0.0259402	0.0679738
AT1G78850	2.12718	1.77415	1.59763	0.975312	0.151474	0.141213	0.111794	0.0474348
AT1G78870	0.977057	0.798087	0.849814	0.846773	0.110983	0.0120007	0.0677474	0.0453694
AT1G78900	0.975797	0.99987	1.21961	1.29792	0.026158	0.0101092	0.0421309	0.121561
AT1G78915	1.16829	1.05835	1.00838	1.029	0.0525778	0.0654754	0.0398743	0.134215
AT1G78920	0.968425	0.918779	1.0936	1.09168	0.0499655	0.0430542	0.0216302	0.0649988
AT1G79000	0.980441	1.17783	1.43408	1.25451	0.0315668	0.0505195	0.176517	0.0808142
AT1G79010	1.19577	1.02333	0.92524	0.911927	0.0892438	0.0112735	0.0969095	0.0572861
AT1G79040	0.993663	0.991239	1.06274	1.05677	0.0376839	0.0295538	0.0347799	0.0395071
AT1G79050	1.05625	0.909806	0.976598	1.11384	0.03332	0.0941715	0.0233994	0.0358577
AT1G79090	1.32485	1.12963	1.21748	1.0929	0.0307161	0.049921	0.100569	0.00725027
AT1G79150	1.10236	1.13434	0.886222	0.77486	0.167781	0.131779	0.245589	0.122856
AT1G79210	1.03004	0.948457	1.03302	1.06014	0.0862356	0.0765158	0.0616286	0.0922093
AT1G79230	0.786028	0.79145	0.968302	1.05097	0.0408375	0.037249	0.0855619	0.015927
AT1G79280	1.08922	1.01576	1.11601	0.903418	0.0244734	0.0261512	0.0902123	0.0206499
AT1G79340	0.754925	0.749724	0.841562	0.896972	0.0608324	0.0427082	0.0366343	0.0239755
AT1G79350	1.02797	0.997012	1.13252	0.85801	0.0813739	0.0319538	0.0316351	0.109429
AT1G79440	1.35257	1.3451	1.35067	1.23665	0.126643	0.0181906	0.0878203	0.0305685
AT1G79500	1.0724	1.05562	1.01702	1.10743	0.102588	0.0344371	0.0531046	0.0355874
AT1G79530	0.818451	0.817842	0.948348	0.905007	0.0297023	0.0540635	0.0245334	0.018797
AT1G79550	1.05673	0.943473	0.970652	1.02799	0.0679219	0.0882848	0.0246044	0.0895042
AT1G79560	1.33154	1.16252	1.22483	1.14848	0.0390542	0.0751831	0.0788361	0.102643
AT1G79570	0.894433	0.891123	1.19567	1.03041	0.0433879	0.0257402	0.297591	0.108975
AT1G79600	1.00626	1.04851	1.14068	1.21542	0.0201666	0.0168818	0.0456159	0.0656775
AT1G79690	1.02624	1.14386	1.40072	1.44394	0.0367459	0.00745645	0.0781049	0.145378
AT1G79720	0.948558	0.851706	0.819726	0.888865	0.0436584	0.093958	0.0276013	0.0939573
AT1G79750	0.969102	1.06283	1.20514	1.3806	0.0730642	0.0527883	0.11686	0.110999
AT1G79830	1.0555	0.920906	0.75907	1.00417	0.086326	0.117541	0.149499	0.0447992
AT1G79850	1.12412	1.0339	1.0095	0.928637	0.0839449	0.0250327	0.0473669	0.014
AT1G79870	1.0554	1.14719	1.06996	1.13965	0.0144353	0.0453686	0.093507	0.0140007
AT1G79920	1.06468	1.05964	1.11418	1.11886	0.0379297	0.0179509	0.0188482	0.0597105
AT1G79930	1.01941	0.97331	1.11985	1.08555	0.0446133	0.0362942	0.0716835	0.0654246
AT1G79940	1.01217	1.08692	1.08221	1.2967	0.0240745	0.0980742	0.0705872	0.066041
AT1G79990	1.38143	1.22814	1.31608	1.19161	0.0476462	0.0782732	0.0515289	0.101001
AT1G80030	1.41873	2.18427	2.01961	1.6645	0.209115	0.0468392	0.0832439	0.232875
AT1G80070	1.35486	1.22418	1.21563	0.980721	0.0345163	0.0272997	0.0251893	0.0535919
AT1G80230	0.93071	0.841616	0.962461	0.918289	0.0797006	0.0214256	0.0851453	0.0573655
AT1G80300	1.31124	1.49234	1.59267	1.32008	0.15632	0.0770455	0.130987	0.0753339
AT1G80360	1.13994	1.05656	1.01448	1.0491	0.0714914	0.0879355	0.0383131	0.113533
AT1G80380	1.25127	1.22446	1.15911	1.20969	0.0143329	0.0380074	0.0137322	0.0588088
AT1G80410	1.35308	1.16762	1.17165	1.083	0.0805764	0.0560117	0.0394294	0.0807803
AT1G80460	1.23489	1.13219	1.10293	1.12053	0.0391143	0.112533	0.0650461	0.077642
AT1G80480	1.27594	1.34614	1.26786	1.15136	0.0689968	0.0757354	0.00949112	0.0300107
AT1G80560	1.36204	1.17582	1.09807	1.03389	0.0464218	0.0812941	0.0500936	0.0799694
AT1G80600	1.02129	0.97749	1.00328	1.06893	0.0238251	0.0719092	0.0262936	0.0794057
AT1G80670	1.29534	1.11028	0.976531	0.891126	0.0721853	0.0872929	0.0302798	0.0693451
AT1G80680	1.38612	1.18111	1.1504	1.05487	0.109888	0.0231697	0.0498457	0.0899335
AT1G80750	1.13831	0.94967	0.793895	0.645176	0.0747685	0.0796096	0.06864	0.0140651
AT1G80770	0.993118	0.845988	0.845692	0.850861	0.0968218	0.0528672	0.114082	0.0769771
AT2G01110	1.18713	1.25758	1.2235	1.20249	0.0793549	0.0625781	0.106005	0.0477443
AT2G01140	0.893577	0.898053	0.900864	0.9417	0.0263342	0.0302368	0.0371962	0.0463
AT2G01190	0.86907	0.901314	0.990097	0.962113	0.0233944	0.0279133	0.0326442	0.0574628
AT2G01220	1.12921	0.997413	0.759723	0.991395	0.165928	0.0867213	0.0978675	0.0838402
AT2G01250	1.03449	0.966792	0.971905	0.93615	0.0160967	0.0143144	0.0461442	0.0412013
AT2G01320	1.27837	1.70494	1.50769	1.23045	0.129693	0.187064	0.0836551	0.0642906
AT2G01350	0.965946	1.09258	1.21028	1.22976	0.0497629	0.0326472	0.0788486	0.0019222
AT2G01410	0.978468	0.852346	0.921239	0.891313	0.0322232	0.041746	0.0803615	0.0735773
AT2G01470	1.31273	1.11008	1.09393	1.10722	0.0527488	0.155596	0.0918153	0.107732
AT2G01490	0.395495	0.410182	0.573602	0.767247	0.0617072	0.0310036	0.0451108	0.124247
AT2G01600	1.17642	1.21344	1.32769	1.20713	0.0369255	0.0534379	0.0521645	0.122171
AT2G01630	1.27955	1.18281	1.63513	1.50734	0.0949234	0.0368384	0.208117	0.219985
AT2G01690	1.10811	1.10691	1.25984	1.26084	0.0230445	0.01612	0.118823	0.137119
AT2G01720	1.12636	1.1377	1.14164	1.03873	0.117922	0.0820385	0.0828574	0.0287912
AT2G01910	1.13677	1.14617	1.22251	0.8758	0.151379	0.0502036	0.126782	0.135879
AT2G01970	0.910431	1.01778	1.05633	1.21551	0.147065	0.0248791	0.117179	0.0299686
AT2G02040	0.831907	0.823541	0.832741	0.882986	0.0835408	0.0311814	0.0374572	0.0592167
AT2G02050	1.25742	1.23003	1.29617	1.14415	0.0335115	0.0330576	0.0735968	0.0605582
AT2G02160	1.4184	1.18223	1.11778	0.923439	0.0526316	0.0682546	0.0334794	0.038491
AT2G02390	1.10739	1.02957	1.20852	1.17752	0.05012	0.0691673	0.028694	0.0165593
AT2G02400	1.41868	1.40639	1.38724	1.38402	0.240004	0.120266	0.0580813	0.0623521
AT2G02500	0.939072	0.896567	0.92269	0.907665	0.0446283	0.0176312	0.0484386	0.0263703
AT2G02560	1.07341	1.09693	1.22535	0.941655	0.0352396	0.0254455	0.0680784	0.0398117
AT2G02570	1.43681	1.30994	1.219	1.23581	0.118705	0.16532	0.125074	0.0520394
AT2G02740	1.15037	1.06795	1.06774	1.00518	0.0396964	0.00955565	0.0333497	0.0878086
AT2G02790	1.98699	1.66196	1.43574	1.09489	0.10805	0.123765	0.0603695	0.131223
AT2G03120	1.30067	1.45508	1.41659	1.37907	0.0781158	0.0656826	0.142966	0.0549423
AT2G03140	1.22696	1.26055	1.33877	1.34489	0.192778	0.126359	0.169028	0.0944395
AT2G03390	0.819224	0.818859	0.790931	0.947696	0.0429469	0.0414997	0.124106	0.0132459
AT2G03510	1.12621	1.00727	1.02701	0.965816	0.0710686	0.0819211	0.0378163	0.0951383
AT2G03550	0.953513	0.92419	1.02559	1.15006	0.0410187	0.0141799	0.10256	0.0317278
AT2G03640	4.85247	1.34158	0.890512	1.01816	6.15543	0.974547	0.813675	0.659117
AT2G03680	0.690267	0.803035	0.965748	0.844579	0.211567	0.0171328	0.0609909	0.0472197
AT2G03750	1.39244	1.06446	0.893935	1.09094	0.109501	0.102849	0.0770222	0.1235
AT2G03760	0.934548	0.818265	0.899551	0.996703	0.0877123	0.0597809	0.0957406	0.0910269
AT2G03800	1.01027	1.01871	1.29508	1.31891	0.134412	0.0632165	0.0438076	0.0456894
AT2G03820	0.96926	1.04284	1.11051	0.945662	0.137506	0.120406	0.159553	0.0298046
AT2G04030	1.05497	1.25934	1.61643	1.35288	0.124912	0.119888	0.160232	0.145085
AT2G04039	0.83107	0.936087	0.966938	1.03207	0.101575	0.0854773	0.0638582	0.0319956
AT2G04160	1.27585	1.6553	2.55274	2.55808	0.214038	0.262084	0.529106	0.419992
AT2G04270	2.05719	1.73473	1.52991	1.08603	0.204499	0.0926824	0.0682723	0.116044
AT2G04280	1.39543	1.53374	1.92331	1.69064	0.0805479	0.0449464	0.164334	0.214519
AT2G04350	1.46544	1.61355	2.05509	2.03256	0.170127	0.0779383	0.280204	0.257537
AT2G04400	1.18623	1.06681	1.07605	1.25063	0.0577631	0.106031	0.0568827	0.140773
AT2G04660	1.24398	1.18024	1.22425	1.01879	0.194845	0.123881	0.151851	0.221099
AT2G04700	1.07953	1.15288	1.30533	1.23776	0.156312	0.00834876	0.00732352	0.0425781
AT2G04780	1.21915	1.11446	1.27176	1.16706	0.0392845	0.0272859	0.0274248	0.142688
AT2G04842	1.00844	0.995868	1.11976	1.12638	0.023181	0.0253821	0.0804219	0.0988242
AT2G04940	1.14312	0.980583	0.859924	1.04854	0.0589598	0.0864325	0.030724	0.140053
AT2G05070	1.5851	1.5023	1.38136	0.903437	0.30923	0.0623258	0.133489	0.0612565
AT2G05100	1.67485	1.76433	1.55059	1.14309	0.157265	0.173241	0.0771503	0.0821658
AT2G05120	1.23534	1.09746	0.985801	0.965761	0.0345328	0.00788638	0.121489	0.034816
AT2G05170	1.23751	1.12822	1.26369	1.21481	0.0261795	0.0309009	0.0148856	0.0999679
AT2G05310	1.33187	1.29164	1.36765	1.19116	0.00141142	0.138519	0.27366	0.160255
AT2G05710	1.15366	1.07227	1.26645	1.36845	0.0206069	0.0335717	0.0698435	0.0536295
AT2G05830	0.92067	0.912734	0.919775	1.00567	0.0463534	0.0590361	0.0632649	0.119485
AT2G05840	1.04152	1.02975	1.03751	1.13003	0.031867	0.0108691	0.0247033	0.0552216
AT2G05920	1.17074	1.16208	1.10061	1.20111	0.0300402	0.0517954	0.0531993	0.112253
AT2G05990	1.36311	1.30104	1.1792	1.05263	0.0200335	0.0195673	0.0879963	0.0636645
AT2G06050	1.02546	1.02328	1.14288	1.36323	0.0316376	0.0615033	0.0485293	0.169052
AT2G06210	1.25408	1.07297	1.10101	0.966284	0.0370348	0.0643915	0.102054	0.118604
AT2G06530	0.723963	0.658774	0.736683	0.797052	0.037613	0.0197698	0.0521824	0.114137
AT2G06850	1.49123	1.19572	0.932096	0.890808	0.058996	0.078865	0.0651332	0.038009
AT2G06990	1.45333	1.22872	1.21625	1.0769	0.0328189	0.0545058	0.0473402	0.096184
AT2G07050	1.11945	1.14395	1.39055	1.24069	0.0238084	0.0319797	0.106722	0.186153
AT2G07360	0.995605	0.942627	1.03965	0.87139	0.034073	0.0216016	0.018338	0.0527922
AT2G07707	1.02489	1.00299	0.949383	0.98489	0.0885505	0.0574762	0.0763834	0.0494191
AT2G07727	1.00857	1.04016	1.16933	1.11831	0.0327735	0.0628591	0.0682406	0.0527311
AT2G10940	1.32543	1.33544	1.22462	1.12307	0.0139897	0.0393557	0.0296118	0.0662979
AT2G13360	1.1383	1.0788	1.08387	1.13002	0.0136715	0.075871	0.0348852	0.0737711
AT2G13440	1.11932	1.12406	1.13545	1.10757	0.010276	0.0303278	0.0773186	0.116005
AT2G13540	1.11903	1.1821	1.11757	0.982689	0.0836021	0.0427503	0.0806782	0.0120365
AT2G13560	1.03418	0.993482	1.14199	1.31868	0.0651125	0.0236424	0.103357	0.0911965
AT2G13820	1.15735	1.00535	1.11519	0.95633	0.0954475	0.0722928	0.0589684	0.0928599
AT2G14120	1.04676	1.03116	1.0907	1.11463	0.0110539	0.0477932	0.0159237	0.0646758
AT2G14170	1.31938	1.31346	1.21161	1.08318	0.126602	0.0715045	0.0118887	0.0289219
AT2G14260	0.995298	0.907834	0.87844	0.836569	0.0348454	0.0544141	0.0755711	0.022455
AT2G14740	0.952635	1.00378	1.42213	1.40152	0.060092	0.0186561	0.021736	0.290064
AT2G14750	0.775656	0.848521	1.05601	1.05975	0.062006	0.0890717	0.122982	0.109875
AT2G14835	1.24449	1.13763	1.09629	1.04868	0.0368656	0.075695	0.0768901	0.100955
AT2G14880	1.09657	1.07554	1.11151	0.898119	0.078915	0.0696803	0.111465	0.0318007
AT2G15090	3.09341	4.35106	4.42264	3.34768	1.15148	0.0237306	0.260137	0.404582
AT2G15430	1.235	1.04648	1.10741	0.992961	0.0206833	0.0794563	0.135118	0.0912481
AT2G15620	0.714259	0.750904	0.825214	0.867728	0.0198993	0.0241439	0.0497504	0.0883398
AT2G15860	0.940261	0.949166	0.966078	0.972611	0.0633663	0.0323976	0.0526967	0.0530107
AT2G16070	0.840422	0.905045	0.825361	0.829484	0.115045	0.0923456	0.0165184	0.0817906
AT2G16485	1.06345	0.997162	1.09529	0.746682	0.146561	0.0171994	0.173547	0.0729859
AT2G16600	0.849739	0.869071	0.994668	1.00775	0.0197059	0.00834045	0.0191638	0.0106606
AT2G16640	0.88559	0.842115	0.964075	0.87786	0.0447118	0.0472272	0.0810034	0.026978
AT2G16920	0.881314	1.13948	1.33015	1.05158	0.159347	0.087692	0.126933	0.0939746
AT2G16950	1.03334	0.991349	1.00957	1.12443	0.0368536	0.0283331	0.0612142	0.059893
AT2G17033	1.32937	1.15664	1.11911	1.09588	0.0776885	0.0812951	0.0593741	0.0574322
AT2G17120	0.984097	1.00698	1.02141	0.947229	0.270391	0.0638791	0.115294	0.0284951
AT2G17130	0.873501	0.84866	0.974541	1.04383	0.0645945	0.104083	0.00880195	0.111721
AT2G17190	1.32353	1.24685	1.23026	1.01416	0.134972	0.206735	0.173856	0.161512
AT2G17200	0.874042	0.737706	0.853513	0.813045	0.14733	0.171012	0.122891	0.065372
AT2G17250	1.61488	1.36833	1.96198	1.03103	0.431177	0.221062	0.61809	0.171441
AT2G17265	1.18116	1.20186	1.23277	1.22372	0.0592844	0.0451381	0.0780536	0.0214016
AT2G17280	0.668918	0.577114	0.62504	0.98802	0.0250744	0.0610313	0.062112	0.165165
AT2G17340	0.95228	0.906113	0.888011	0.959275	0.0767141	0.0566976	0.0180765	0.0690801
AT2G17390	1.23186	1.02186	0.996885	1.02218	0.0725142	0.0912141	0.0555844	0.0316051
AT2G17410	0.803764	0.464061	0.464196	0.651089	0.218708	0.0671602	0.0404301	0.0635803
AT2G17420	0.766424	0.793466	0.927342	0.970759	0.0344684	0.0325536	0.080923	0.0130521
AT2G17510	1.27234	1.11022	1.16358	1.08597	0.0525924	0.0291991	0.0812585	0.0550741
AT2G17630	1.31446	1.16372	1.12248	1.07914	0.0507	0.120607	0.016622	0.0634312
AT2G17695	1.04201	1.0595	1.06004	1.09449	0.113172	0.0345129	0.075048	0.132773
AT2G17720	0.90567	0.882482	0.887687	0.984535	0.0408827	0.0395725	0.118823	0.027891
AT2G17790	1.04739	1.08962	1.37514	1.30078	0.0515322	0.0334321	0.168869	0.159362
AT2G17840	1.44348	1.45363	1.39912	1.26386	0.079353	0.0820237	0.0413281	0.068753
AT2G17870	1.05899	0.971469	0.932368	0.969548	0.0458758	0.0627308	0.0377405	0.0526521
AT2G17930	1.24496	1.21541	1.21642	1.07547	0.0451931	0.050289	0.0443861	0.0641823
AT2G17972	1.12986	1.08894	1.05212	1.02197	0.112384	0.0293432	0.0810139	0.0155511
AT2G17980	1.0207	1.01772	1.2327	1.19068	0.0206354	0.0380304	0.0582415	0.130988
AT2G18020	0.935777	0.884369	0.86838	0.821384	0.0821353	0.0169093	0.0781503	0.0580581
AT2G18040	1.0765	1.0198	1.03349	0.939137	0.0435751	0.0292585	0.0491283	0.0198623
AT2G18110	1.09802	0.947819	0.973747	0.942778	0.0270708	0.0308922	0.108623	0.0210168
AT2G18230	0.690911	0.68715	0.898665	1.24152	0.0356027	0.0137983	0.0586555	0.0499646
AT2G18245	0.873851	0.826628	0.937276	0.883212	0.0707554	0.0570734	0.0681133	0.0275804
AT2G18330	1.00714	1.04858	1.28877	1.36849	0.120615	0.128344	0.11459	0.180076
AT2G18510	1.53709	1.2826	1.20478	1.10755	0.0395232	0.192727	0.0479855	0.125803
AT2G18710	1.21331	1.13281	1.00761	1.01391	0.0424983	0.0253552	0.0223008	0.0679175
AT2G18730	1.60401	1.55484	1.43823	1.07653	0.272277	0.268861	0.335071	0.0753034
AT2G18770	1.0444	1.07712	0.957594	1.10942	0.035082	0.0423523	0.132597	0.0232758
AT2G18790	0.865995	1.01298	0.701048	0.660085	0.172504	0.292287	0.368363	0.169346
AT2G18900	1.17723	1.07849	1.01379	0.868105	0.0190817	0.0980589	0.036174	0.0696374
AT2G18940	1.08659	1.22429	1.39779	1.2185	0.0531235	0.0919916	0.0895114	0.204757
AT2G18950	0.555809	0.739266	1.02825	0.941871	0.0267466	0.0422475	0.251203	0.0526418
AT2G18960	1.02084	1.05304	1.19435	1.20483	0.00542354	0.00496193	0.0450503	0.0443717
AT2G19080	1.10186	1.01727	1.04064	1.01291	0.0173002	0.0485566	0.0649058	0.0232315
AT2G19480	0.627095	0.62217	0.843932	0.782928	0.0448305	0.0683236	0.0351027	0.125452
AT2G19520	1.25466	1.07025	1.16578	1.09596	0.0179116	0.0371017	0.0531221	0.0867543
AT2G19560	1.64036	1.19118	0.912071	0.999464	0.0945685	0.308791	0.503406	0.346851
AT2G19570	0.810515	0.789399	0.935655	0.924854	0.0116063	0.0673181	0.107005	0.0265628
AT2G19590	0.102734	0.206962	0.454594	0.290029	0.00742517	0.0339534	0.0236966	0.0467436
AT2G19730	0.926861	0.934036	0.923306	0.912072	0.0687134	0.0198525	0.034486	0.0240668
AT2G19760	0.961333	0.981642	1.01672	1.01157	0.0367897	0.0200518	0.0690727	0.0448971
AT2G19860	1.0457	1.03331	0.821419	0.981541	0.250625	0.0740395	0.0378587	0.0533767
AT2G19870	1.19486	1.18833	1.12725	0.882496	0.0613507	0.158804	0.066904	0.0878781
AT2G19940	1.1907	1.06648	1.0896	1.11685	0.0322133	0.0992136	0.0402872	0.0851684
AT2G20010	0.934904	1.10296	1.07385	0.932127	0.0533547	0.0516438	0.154178	0.0972275
AT2G20020	1.43154	1.24266	1.05171	1.01468	0.0241589	0.057045	0.103094	0.0887539
AT2G20050	1.35793	1.09795	1.02608	0.989506	0.0622687	0.0707126	0.0234403	0.0467809
AT2G20190	1.07926	1.06493	1.12237	0.89646	0.0310981	0.00970856	0.0884746	0.0531422
AT2G20230	1.23131	1.15961	1.27333	1.11241	0.120038	0.0514904	0.110697	0.0308287
AT2G20260	0.925693	0.881073	0.924278	0.906663	0.0213404	0.0249346	0.0145692	0.0572638
AT2G20270	1.13307	1.01211	1.05998	1.02067	0.038082	0.104407	0.0268356	0.0288066
AT2G20280	2.34158	3.532	2.65739	1.59176	0.690592	0.301514	0.447126	0.0199646
AT2G20330	1.30809	1.45814	2.10973	1.55248	0.132311	0.0683272	0.36511	0.212864
AT2G20360	0.985196	0.897836	0.825161	0.903309	0.0708811	0.0444892	0.0500653	0.0762988
AT2G20420	1.05612	0.938632	0.951344	1.02715	0.0216664	0.10547	0.0114335	0.0920415
AT2G20450	0.985754	0.974326	0.959905	0.897585	0.0356597	0.0187926	0.0543474	0.0233963
AT2G20530	1.32211	1.37303	1.13092	1.08994	0.0222366	0.0346681	0.141498	0.0599286
AT2G20580	1.11807	1.13283	1.09934	1.04494	0.049097	0.00490684	0.0320697	0.0188121
AT2G20610	1.2544	1.43475	1.75586	1.68279	0.0283098	0.0996414	0.064236	0.0525339
AT2G20630	1.04845	0.978151	0.964689	0.947535	0.014936	0.0154091	0.0393436	0.0282291
AT2G20690	1.3383	1.02083	1.32168	1.32569	0.408862	0.0861053	0.128206	0.119142
AT2G20760	1.86425	1.69316	1.67	1.3112	0.392139	0.11566	0.149251	0.100668
AT2G20790	1.09937	1.06715	1.31949	1.34189	0.136715	0.0352277	0.138489	0.174354
AT2G20810	0.856612	0.849428	0.986645	1.19697	0.121618	0.0841653	0.0450007	0.182176
AT2G20860	0.830357	0.776755	0.796197	0.896055	0.0424808	0.0891946	0.00389741	0.100491
AT2G20890	1.11915	1.03622	0.972984	0.925962	0.0181291	0.0118043	0.0491063	0.0599752
AT2G20960	0.552237	0.547151	0.58298	0.762912	0.167203	0.0566354	0.0381096	0.0812283
AT2G20990	1.03456	0.897743	0.95371	0.934967	0.0995533	0.0891954	0.08928	0.0634524
AT2G21130	0.829445	0.875795	0.99945	0.972627	0.0632453	0.0742931	0.061418	0.0528262
AT2G21160	1.012	0.944172	0.922786	0.963793	0.0475024	0.0295136	0.179601	0.00805126
AT2G21170	0.854488	0.887445	1.00825	1.00776	0.011239	0.009705	0.056372	0.0417008
AT2G21250	1.01567	1.07936	1.05875	1.1974	0.0214524	0.0446962	0.162447	0.0233317
AT2G21280	0.728611	0.683076	0.761728	0.88074	0.0288837	0.0298691	0.0539381	0.0453042
AT2G21330	0.937246	0.936681	0.90047	0.953518	0.0304514	0.020178	0.0376096	0.012457
AT2G21340	0.937755	0.893367	0.990918	1.04582	0.101161	0.0832125	0.0671898	0.114946
AT2G21370	1.29682	1.18229	1.18796	1.18385	0.0452798	0.0565277	0.0597304	0.188957
AT2G21385	0.870779	0.845347	0.860882	0.866859	0.0403862	0.024116	0.0614713	0.0419183
AT2G21390	1.00556	0.895649	0.938576	0.990635	0.0182949	0.0193517	0.0383494	0.0456628
AT2G21410	1.23727	1.14931	1.24659	1.25871	0.0436904	0.0533528	0.048894	0.0984308
AT2G21470	1.56783	1.61702	1.55449	1.19214	0.232622	0.0698606	0.0684046	0.0369997
AT2G21530	0.870022	0.839138	0.950136	1.0341	0.0662721	0.0202751	0.0157992	0.0228204
AT2G21580	0.904665	0.862268	0.92177	0.876523	0.0309579	0.0578488	0.0720817	0.0627425
AT2G21620	1.30802	1.09199	1.03153	0.951036	0.0260668	0.0307328	0.0409311	0.057247
AT2G21660	0.894824	0.93051	1.1054	0.972051	0.0354294	0.0320118	0.0235183	0.0133221
AT2G21790	1.37218	1.35147	1.26981	1.10504	0.101544	0.0224423	0.0924355	0.129191
AT2G21870	1.01172	0.973346	0.991986	0.990933	0.0117229	0.0192404	0.0178617	0.0189409
AT2G21960	1.09185	1.02933	0.999093	0.914196	0.0204588	0.0168665	0.0106864	0.0257644
AT2G22125	0.952534	1.0305	1.09069	0.969156	0.0253068	0.0369855	0.0178445	0.0834585
AT2G22170	1.06595	1.04142	0.969063	0.959774	0.054172	0.0508531	0.0459054	0.0520605
AT2G22230	1.00462	0.970882	0.989526	0.930284	0.0591599	0.0164242	0.043546	0.0210846
AT2G22250	1.28041	1.1312	1.02731	0.999921	0.0569379	0.105335	0.00326565	0.117744
AT2G22300	1.84814	1.49387	1.32915	1.07062	0.126784	0.0580462	0.161269	0.0614854
AT2G22360	0.969136	1.08314	1.02222	1.11331	0.0412628	0.0296186	0.079369	0.031166
AT2G22400	1.32699	1.14742	1.18304	1.05273	0.0194067	0.0436909	0.0749102	0.0751679
AT2G22420	0.995327	0.920484	0.966511	1.02477	0.139938	0.0338136	0.108644	0.0137561
AT2G22450	1.28205	1.4169	1.64719	1.44827	0.0627594	0.241077	0.170862	0.186983
AT2G22475	1.09059	1.14581	0.963325	0.960196	0.0794335	0.122404	0.0516189	0.221924
AT2G22480	1.21956	2.13118	2.72338	2.81137	0.597147	0.358066	0.853129	0.891713
AT2G22500	0.633723	0.638416	0.785906	0.954042	0.0661108	0.025473	0.0712058	0.0317043
AT2G22780	1.00436	1.13573	1.1279	1.22611	0.0262803	0.0399634	0.0921177	0.0328897
AT2G22795	0.909827	0.806392	0.739518	0.848853	0.0464299	0.0379105	0.0113697	0.0505913
AT2G22990	1.4799	1.43709	1.40846	1.10732	0.145085	0.173832	0.0699705	0.1488
AT2G23000	1.13069	1.26928	0.799955	0.571539	0.134551	0.0980157	0.209305	0.168896
AT2G23070	1.08927	0.919842	0.885748	0.837419	0.0560275	0.0901315	0.0574543	0.112169
AT2G23080	1.27268	1.5707	1.20126	1.10054	0.0740791	0.0894757	0.0694888	0.0633288
AT2G23140	1.20322	1.16255	1.2078	1.13546	0.111961	0.0248914	0.109948	0.0128951
AT2G23350	1.08228	1.11721	1.22987	1.24945	0.0366962	0.0398729	0.108792	0.114001
AT2G23370	1.28845	1.22847	1.41347	1.35786	0.0468139	0.0423345	0.202377	0.0719851
AT2G23390	1.42012	1.39187	1.48062	1.63991	0.296954	0.263733	0.157719	0.0305972
AT2G23420	0.960523	0.938875	0.895556	1.10172	0.111038	0.0456961	0.0621353	0.0550307
AT2G23600	0.961653	0.976232	1.11108	1.16902	0.130493	0.0285644	0.0228608	0.0473262
AT2G23610	1.0587	1.10506	1.22988	1.32298	0.0468365	0.0679318	0.130627	0.0533481
AT2G23670	1.04239	1.03302	1.10133	1.11334	0.0963637	0.016532	0.0600723	0.0427251
AT2G24020	0.937298	1.01	0.907723	0.940236	0.00818177	0.0184742	0.0178153	0.027434
AT2G24050	1.01703	0.965784	1.08869	1.04213	0.0430203	0.033258	0.0363216	0.0949079
AT2G24060	0.931398	0.920353	0.92179	0.920643	0.0431682	0.0146595	0.118473	0.0139205
AT2G24090	1.1094	1.06774	0.992936	0.8916	0.0270247	0.0221153	0.0441875	0.0292751
AT2G24180	1.14488	1.11153	1.15155	1.21645	0.0905465	0.0408622	0.016609	0.0953398
AT2G24200	1.19692	1.20705	1.32157	1.21288	0.105319	0.0500998	0.107169	0.0406081
AT2G24270	1.38927	1.3921	1.34749	1.20204	0.141047	0.0703114	0.0409835	0.0367154
AT2G24420	1.14537	1.01919	1.05774	1.05089	0.0976315	0.117953	0.0146171	0.0761892
AT2G24490	1.12373	1.10923	0.98705	1.01546	0.0371306	0.0571181	0.0519666	0.0678576
AT2G24580	1.01929	1.00439	0.935735	1.02446	0.0866564	0.146657	0.119834	0.066057
AT2G24820	1.14997	1.20895	1.31796	1.22913	0.196731	0.068839	0.0562178	0.02772
AT2G24940	1.04031	1.0785	1.18564	1.224	0.0694662	0.0266338	0.0636763	0.0392928
AT2G25060	1.55913	1.41347	1.44775	1.03264	0.0521571	0.0631254	0.114791	0.0658839
AT2G25070	1.29681	1.11904	0.944627	0.898015	0.0379777	0.0783317	0.303203	0.0749816
AT2G25080	1.091	1.07299	1.09359	0.980112	0.00737898	0.0372926	0.0299192	0.0522642
AT2G25170	1.07228	1.02948	1.08292	0.904742	0.0729374	0.0400725	0.0673974	0.0811245
AT2G25280	1.03482	1.01212	0.973782	1.08359	0.0526323	0.0337683	0.127801	0.136115
AT2G25310	0.940048	0.946462	1.04232	1.05343	0.0880158	0.0291694	0.0312788	0.0594346
AT2G25320	0.835963	1.34143	1.05544	1.17661	0.266658	0.117073	0.361229	0.187434
AT2G25430	1.11084	1.28485	1.3642	1.14743	0.131294	0.0654511	0.147034	0.215985
AT2G25450	0.965701	1.00557	1.02271	1.25361	0.0383191	0.0288853	0.0258807	0.0979921
AT2G25670	1.34358	1.2937	1.0059	0.927216	0.0913035	0.0882975	0.0454873	0.108241
AT2G25730	0.764484	0.889422	1.01532	0.868496	0.0241368	0.0581906	0.123034	0.0697221
AT2G25800	1.18507	1.10984	1.17718	1.08923	0.0576882	0.0107582	0.0536098	0.0830238
AT2G25830	0.882463	0.858493	0.842575	0.91652	0.0536412	0.0234977	0.0526754	0.0295095
AT2G25840	1.27278	1.16883	1.06844	1.10037	0.0123765	0.0520273	0.0596138	0.0678111
AT2G25870	0.987751	1.05136	1.09762	1.0525	0.0845272	0.05425	0.0904288	0.045804
AT2G25910	1.11137	1.03193	1.04387	0.994459	0.0416775	0.0868198	0.021836	0.0571817
AT2G25970	1.56348	1.27145	1.28533	1.2342	0.0232087	0.0959247	0.0604653	0.0898358
AT2G26080	0.976647	0.967461	1.07033	1.05737	0.0614113	0.0229954	0.0350983	0.0981046
AT2G26140	0.908864	0.897945	1.16453	1.17759	0.0348487	0.0551765	0.121357	0.090844
AT2G26210	0.936485	0.65927	0.850171	0.881575	0.0899281	0.0515686	0.165742	0.086141
AT2G26230	0.845063	0.854327	0.967912	1.06185	0.0171368	0.0303735	0.0796856	0.050383
AT2G26250	1.34547	1.24789	1.4361	1.19921	0.0939851	0.182907	0.0783146	0.104541
AT2G26280	0.504644	0.443303	0.473405	0.451684	0.0974835	0.0169224	0.0122059	0.0387765
AT2G26340	1.05472	1.02946	0.987537	0.966584	0.0688424	0.0407429	0.038099	0.0391058
AT2G26540	1.10716	1.00948	1.09508	1.02838	0.0104033	0.0670655	0.0267754	0.0414031
AT2G26550	1.18723	0.998311	0.88301	0.809441	0.0863932	0.082344	0.11507	0.0386123
AT2G26560	3.30865	2.05992	1.55715	1.28722	0.206261	0.216249	0.492929	0.205915
AT2G26570	1.17872	1.02137	1.15718	1.15386	0.0520509	0.0974203	0.0825558	0.0964834
AT2G26590	1.27161	1.22247	1.12542	1.08333	0.0632468	0.0706566	0.0908484	0.020147
AT2G26670	0.959296	0.898033	0.933813	0.938583	0.0225772	0.0312294	0.0404501	0.0442892
AT2G26680	0.884254	0.990144	0.869378	0.903695	0.0268866	0.0602198	0.100352	0.0184666
AT2G26730	1.16999	1.07791	1.25054	1.1842	0.00716045	0.061509	0.0505227	0.102711
AT2G26740	0.781709	0.856466	1.07392	1.06732	0.0381398	0.0206136	0.112518	0.0141883
AT2G26780	1.07151	1.07636	1.10338	1.01471	0.0125137	0.0226032	0.0308628	0.0396179
AT2G26800	1.02905	0.939238	1.02444	1.0479	0.0574411	0.0383497	0.0793554	0.0111618
AT2G26830	1.12561	0.972852	0.965098	0.963258	0.0270225	0.0465521	0.00250071	0.133913
AT2G26890	0.979969	0.896814	0.909886	0.925795	0.0323318	0.00545347	0.0163496	0.0379789
AT2G26900	1.48251	1.52445	1.33526	1.16957	0.0159794	0.0792526	0.182737	0.0798179
AT2G26910	0.994509	0.966161	1.07629	0.978122	0.023853	0.0373534	0.116065	0.016299
AT2G26930	1.4137	1.56237	1.60766	1.36977	0.172577	0.0719959	0.0983142	0.0993628
AT2G26990	1.32622	1.43725	1.25637	1.20741	0.195053	0.194626	0.0615651	0.10582
AT2G27020	1.00585	0.964688	1.0123	0.985531	0.0192172	0.0311333	0.05304	0.0490827
AT2G27040	1.44206	1.21504	1.20585	1.04409	0.0378245	0.0469621	0.0326307	0.0957448
AT2G27100	1.18192	1.01163	1.29193	0.836112	0.0687994	0.0234496	0.184642	0.0422774
AT2G27150	0.593133	0.640421	0.73975	1.39169	0.165865	0.0336891	0.192057	0.0885227
AT2G27170	1.12903	1.07665	0.897242	1.03371	0.0308315	0.0476747	0.0887686	0.0484901
AT2G27210	0.77537	1.34992	1.07736	0.929647	0.0818215	0.276833	0.184551	0.0618361
AT2G27290	1.04422	1.04714	1.12182	1.20846	0.0193984	0.101919	0.13948	0.128054
AT2G27450	0.840731	0.92347	0.981514	1.07551	0.0494283	0.0316904	0.0491828	0.0570101
AT2G27460	0.908153	0.725846	0.841292	1.02885	0.0463948	0.0241668	0.0452958	0.105663
AT2G27530	1.04515	0.975828	0.989633	0.955402	0.0327672	0.0272752	0.0645964	0.0430264
AT2G27600	1.07576	1.08107	1.0279	0.966456	0.0365827	0.0362634	0.0731682	0.0129555
AT2G27680	1.00834	1.04799	1.05439	1.09818	0.049975	0.0219156	0.0801859	0.0187901
AT2G27710	1.0821	1.01068	0.959586	0.903763	0.0681091	0.0333309	0.0404281	0.0502873
AT2G27720	1.06666	0.979308	0.885198	0.837355	0.0955117	0.0419988	0.0357933	0.0671606
AT2G27730	1.06799	1.00802	1.28356	1.30811	0.0503381	0.168583	0.096276	0.0807073
AT2G27820	1.09114	0.947368	0.830682	0.975097	0.052419	0.101008	0.0850142	0.126139
AT2G27860	1.08914	1.03487	1.00847	1.1482	0.0895831	0.0480042	0.0430285	0.0997218
AT2G27900	1.271	1.58189	1.67221	1.28499	0.164655	0.0523965	0.0617537	0.155151
AT2G27920	0.951184	1.12327	1.051	1.21293	0.0826179	0.160083	0.0662103	0.0278502
AT2G28000	0.951344	0.929429	0.955048	0.991404	0.0631673	0.0159101	0.019644	0.0252593
AT2G28190	0.821204	0.754861	1.01488	1.16464	0.0215195	0.0277666	0.0273757	0.0378033
AT2G28290	0.905599	0.795905	0.812349	0.629494	0.0319011	0.0159441	0.0985634	0.0232738
AT2G28450	1.35005	1.10049	1.07336	1.02569	0.0207345	0.0781212	0.0395521	0.0415696
AT2G28470	1.62559	1.37885	1.32149	1.16419	0.0495156	0.104006	0.0757268	0.120866
AT2G28520	1.17449	1.09047	1.1566	1.14756	0.0484543	0.0763377	0.0607725	0.105068
AT2G28790	1.52435	1.24595	1.33473	1.31914	0.0397208	0.0836965	0.0852128	0.117946
AT2G28800	1.49161	1.28739	1.06213	1.16182	0.0965209	0.12845	0.0355179	0.0694339
AT2G28900	0.866445	0.890337	0.922944	1.01321	0.0208291	0.00942364	0.0116839	0.0658877
AT2G29080	1.13609	1.18014	1.14637	1.24674	0.0649035	0.045826	0.0574614	0.0553799
AT2G29340	1.01355	0.957554	0.975089	0.92841	0.0308297	0.0443395	0.0780291	0.0136708
AT2G29400	1.35943	1.43975	1.29327	1.01976	0.107763	0.0708902	0.139003	0.0494603
AT2G29450	1.20065	1.13668	1.18985	1.26613	0.0226497	0.0328079	0.0523109	0.0948108
AT2G29530	3.48009	2.23198	2.91438	2.40107	0.680709	1.14489	0.526469	0.304353
AT2G29550	1.64609	1.56565	1.34906	1.04536	0.0239904	0.0173217	0.138747	0.0526821
AT2G29560	1.3155	1.4816	1.49074	1.16219	0.16465	0.0729288	0.113986	0.0362606
AT2G29570	1.25313	1.27227	1.01232	1.05656	0.0812385	0.0343647	0.158304	0.035581
AT2G29630	0.491201	0.585971	1.03697	1.41839	0.0204933	0.0143565	0.0389315	0.0619942
AT2G29690	0.841917	0.788781	1.03156	1.01179	0.0480623	0.0508332	0.0356126	0.119118
AT2G29700	1.26135	1.15932	1.01947	1.01497	0.0534916	0.189527	0.0531071	0.0746669
AT2G30050	1.1327	1.12182	1.16328	1.19247	0.0702304	0.0302452	0.0583954	0.075345
AT2G30060	0.946596	0.897486	0.872577	0.93393	0.0435574	0.0478933	0.177722	0.0241299
AT2G30105	0.939639	0.926935	1.01507	0.930947	0.0869131	0.0595777	0.120237	0.1348
AT2G30110	1.14943	1.08379	1.17138	1.13595	0.0285352	0.0385732	0.0455864	0.084876
AT2G30140	1.25688	1.21688	1.08637	0.962702	0.0277345	0.0161942	0.151948	0.0593774
AT2G30150	1.71784	1.71845	1.74997	1.62982	0.181669	0.223524	0.103936	0.0147765
AT2G30170	1.11956	0.969071	1.02014	0.892987	0.191878	0.10981	0.0436441	0.0786316
AT2G30200	0.913667	0.899106	0.917499	0.957733	0.0756309	0.0175888	0.0593242	0.0148844
AT2G30260	1.12669	0.92531	0.909484	0.92682	0.0432245	0.0188098	0.038403	0.0486705
AT2G30390	1.00701	1.09206	1.02466	1.04099	0.0166999	0.0400701	0.0334678	0.0132688
AT2G30490	1.3968	1.47596	1.54585	1.39586	0.112469	0.111159	0.0782528	0.0749066
AT2G30520	1.48775	1.51304	1.13624	1.00489	0.021033	0.100868	0.0924255	0.0304808
AT2G30620	1.0526	0.919217	0.948074	0.731002	0.157813	0.0491229	0.0759838	0.0500451
AT2G30695	1.16722	1.0445	0.963053	0.919522	0.064722	0.0386978	0.035785	0.0254702
AT2G30740	1.71693	1.25627	1.03946	0.641823	0.194836	0.110353	0.0555567	0.0490629
AT2G30860	0.872672	0.908858	1.17214	1.3315	0.0140675	0.0255198	0.0244233	0.059231
AT2G30870	0.85321	0.793243	0.884632	0.937639	0.0674304	0.0334625	0.11305	0.0703739
AT2G30880	0.912207	0.794665	1.08483	1.11507	0.0232957	0.0844052	0.0805661	0.143027
AT2G30930	1.28724	1.16379	0.929062	0.776126	0.122362	0.0297543	0.0184672	0.0374642
AT2G30950	0.955759	0.917111	1.08075	1.04084	0.0353222	0.0156798	0.0534111	0.0726373
AT2G30970	1.08336	1.00565	1.05515	1.0977	0.0415445	0.0959615	0.0320666	0.0912169
AT2G31040	0.811424	0.762184	0.833868	1.0064	0.0597412	0.0992911	0.0296906	0.129837
AT2G31060	1.16246	1.1755	1.29194	1.17132	0.153147	0.0541506	0.0797487	0.0651082
AT2G31170	1.44613	1.64539	1.69027	1.37883	0.0575798	0.0989671	0.127321	0.0692624
AT2G31390	0.683005	0.666335	0.791828	0.78539	0.0123143	0.0332884	0.0171839	0.0175257
AT2G31570	1.08677	1.09671	1.12234	1.03947	0.0420415	0.00801729	0.06996	0.0323124
AT2G31610	1.04868	0.896322	0.897789	0.872886	0.0200166	0.0470642	0.0865306	0.060347
AT2G31660	1.09132	1.07663	1.1503	1.06097	0.0275629	0.0394407	0.0480003	0.00716024
AT2G31670	1.01244	1.00371	1.04989	1.05268	0.00457506	0.0145447	0.0328722	0.0362106
AT2G31740	1.12989	1.02603	1.00794	1.09522	0.125752	0.0599158	0.00241522	0.00286221
AT2G31750	1.228	0.713086	0.898681	0.892208	0.125418	0.0228292	0.0361778	0.0800275
AT2G31790	1.32718	1.77657	2.42488	1.98531	0.199812	0.0976196	0.0858033	0.0869161
AT2G31810	1.44834	1.73385	1.77814	1.3095	0.185263	0.0410106	0.119783	0.0759479
AT2G31890	1.38352	1.36415	1.41355	1.04016	0.0730122	0.0234254	0.0767552	0.0606689
AT2G32060	1.04274	0.982775	0.993326	0.858507	0.0183812	0.0304175	0.043295	0.0246582
AT2G32080	0.990499	0.963519	1.03856	1.07361	0.0349611	0.0388518	0.0749909	0.0396974
AT2G32230	1.60405	1.65842	1.55744	1.15627	0.284059	0.124495	0.116392	0.114239
AT2G32240	0.734042	0.797043	1.05642	0.943751	0.00470587	0.030608	0.103814	0.0395529
AT2G32290	0.3408	0.417935	0.655813	1.70096	0.0612192	0.016536	0.0848478	0.057254
AT2G32450	1.16996	1.11516	1.06533	0.9128	0.106309	0.0465057	0.0558856	0.0638919
AT2G32480	0.934909	0.838519	0.837267	1.00782	0.0462856	0.0674495	0.0736163	0.0502514
AT2G32520	1.02061	1.01564	1.02838	1.05011	0.052662	0.0221637	0.0545277	0.0680414
AT2G32600	1.24116	1.19297	1.05729	1.03086	0.0601284	0.00943889	0.156711	0.0274199
AT2G32640	1.3175	1.32317	1.34466	1.15201	0.136226	0.110125	0.0418066	0.0129036
AT2G32720	0.967564	1.0152	1.06476	1.07437	0.0434396	0.021503	0.0735034	0.0334573
AT2G32730	1.29161	1.17513	1.18015	1.08993	0.0833827	0.0313709	0.0529743	0.0324842
AT2G32810	1.57452	1.45394	1.45136	1.21712	0.0443959	0.0902873	0.0623471	0.00858492
AT2G32850	0.97134	1.00725	1.36333	1.43008	0.0625699	0.0403188	0.103641	0.283176
AT2G32860	1.15758	1.1051	1.18289	1.17458	0.1352	0.0864096	0.141219	0.207572
AT2G32920	0.97652	1.03159	1.16731	1.03817	0.0127088	0.0178114	0.0378288	0.0400924
AT2G33040	1.08953	1.081	0.993709	1.04676	0.0389723	0.0184772	0.0697219	0.0219967
AT2G33150	0.907218	0.854593	0.988667	1.12967	0.0177055	0.0889888	0.0490306	0.110106
AT2G33210	0.835507	0.832973	0.917884	0.951973	0.00428671	0.0442362	0.0331902	0.0399404
AT2G33255	1.03144	1.01769	1.0078	1.04408	0.0388385	0.00950308	0.0788911	0.0514563
AT2G33330	0.840072	0.944712	0.922887	0.928592	0.0863083	0.214856	0.219286	0.11018
AT2G33340	1.67022	1.60402	1.56939	1.14971	0.158851	0.324412	0.156997	0.109637
AT2G33410	1.34305	1.13649	1.06683	1.02053	0.0372903	0.112488	0.0256909	0.0637973
AT2G33430	1.14464	1.05893	0.969015	0.976382	0.0814182	0.0359961	0.0398192	0.0770148
AT2G33450	1.13988	1.11186	1.09023	0.98776	0.0330884	0.0128408	0.0753392	0.0399807
AT2G33530	1.14253	0.968249	0.99649	1.16474	0.0577538	0.017361	0.0854149	0.0576722
AT2G33590	1.89455	1.8639	1.53773	1.17264	0.18265	0.161139	0.0671407	0.266023
AT2G33600	0.891114	0.918474	0.968954	0.953489	0.0316127	0.0105886	0.0460036	0.0684406
AT2G33630	1.02048	1.0362	1.04613	1.01595	0.0544307	0.0610767	0.0417162	0.117039
AT2G33730	1.4081	1.17593	1.32661	1.02774	0.0380977	0.152682	0.0676714	0.0783399
AT2G33800	0.869576	0.816513	0.839312	0.820604	0.0608067	0.0305532	0.0454538	0.00548837
AT2G33840	1.30458	1.04439	1.18441	1.06376	0.0845668	0.0580592	0.101197	0.0783751
AT2G34040	1.22419	1.16281	1.2292	1.18584	0.158246	0.0618036	0.0448492	0.0337167
AT2G34357	1.10764	0.998167	1.07646	0.754679	0.0698229	0.0256299	0.102749	0.0291493
AT2G34430	1.33966	1.36287	1.35243	1.03565	0.0543992	0.0455339	0.1283	0.11106
AT2G34460	0.994901	0.986696	0.934862	0.975995	0.0304473	0.00583743	0.0526091	0.0370344
AT2G34470	0.78307	0.826411	0.916024	1.12948	0.0547624	0.0301523	0.0517233	0.0508413
AT2G34480	1.07074	1.01314	1.00494	0.92623	0.0171934	0.03779	0.022002	0.0432679
AT2G34510	1.28412	2.29064	2.2644	1.17558	0.327835	0.476412	0.243634	0.476021
AT2G34560	1.1569	1.12993	1.18488	1.12229	0.0712458	0.029791	0.0595961	0.00942841
AT2G34585	0.844276	0.881169	0.932704	0.971739	0.0883253	0.0787682	0.080018	0.11652
AT2G34590	1.39652	1.33044	1.29917	1.15181	0.106235	0.0757805	0.129333	0.0510166
AT2G34620	1.25216	1.31416	1.23959	1.18694	0.18097	0.0803713	0.0604863	0.0263588
AT2G34630	1.2542	1.40262	1.30999	1.29306	0.0610542	0.153818	0.0907591	0.0464894
AT2G34640	1.21313	1.15021	1.31547	1.14376	0.054058	0.0586508	0.0302717	0.0629348
AT2G34660	1.10493	1.10173	1.03017	1.33119	0.0487047	0.0313906	0.161383	0.0772658
AT2G34680	1.14785	1.15578	1.21516	1.04852	0.044946	0.0499011	0.0524038	0.0929994
AT2G34860	0.802761	0.871196	0.998595	0.99735	0.0489499	0.0402586	0.0907827	0.0519031
AT2G34930	1.56732	1.113	0.968442	0.943464	0.0926308	0.0736956	0.0579702	0.141766
AT2G34970	1.12797	0.979237	1.11931	1.01305	0.04938	0.0532798	0.0707917	0.0259803
AT2G35040	1.20238	1.14556	1.12189	1.12503	0.0869801	0.0519244	0.0455624	0.0639672
AT2G35050	1.21977	1.22502	1.24151	1.15254	0.0459734	0.069242	0.0575591	0.0884867
AT2G35110	0.933671	0.842461	0.557499	0.983482	0.199685	0.0343236	0.193655	0.0519113
AT2G35190	0.699983	0.682331	0.943869	0.880453	0.110068	0.0410542	0.170756	0.0398812
AT2G35260	1.01763	0.83326	0.556183	0.688046	0.123779	0.0358958	0.047875	0.013362
AT2G35370	0.711386	0.720665	0.834154	0.962275	0.064038	0.026894	0.0572383	0.0319824
AT2G35390	1.57969	1.52844	1.27154	1.07827	0.0549973	0.108407	0.162149	0.0213083
AT2G35410	1.08277	0.986617	0.919142	0.986021	0.0333237	0.0214244	0.0663211	0.047321
AT2G35450	1.08985	1.15451	1.12118	1.28807	0.0450166	0.00600605	0.0717292	0.0310182
AT2G35490	1.2242	1.0886	1.0498	1.17856	0.0208773	0.0757758	0.0601325	0.105178
AT2G35500	1.17577	1.18449	1.09047	1.04769	0.0111794	0.0171559	0.0511124	0.0301456
AT2G35630	1.09216	1.10057	1.11646	0.963721	0.0206537	0.0366542	0.04098	0.0495242
AT2G35690	0.934234	1.06323	1.16061	1.05184	0.0788224	0.0751326	0.111677	0.0231733
AT2G35780	1.10365	1.04164	1.0506	1.07453	0.0331406	0.0574992	0.1976	0.0568417
AT2G35800	1.34238	1.2914	1.19902	0.925759	0.107857	0.0810737	0.0747258	0.0660194
AT2G35810	0.518184	0.708746	0.923424	1.00224	0.0476797	0.02258	0.0792313	0.0218639
AT2G35830	0.805053	0.843927	0.948857	1.01733	0.0637393	0.0639268	0.0264143	0.0472891
AT2G35840	1.46742	1.62462	1.71365	1.59884	0.226017	0.10923	0.0809452	0.0170795
AT2G35860	1.25495	1.25724	1.22348	1.01109	0.099938	0.0127731	0.10525	0.115335
AT2G35920	1.36981	1.22039	1.23491	1.16572	0.0868106	0.0590386	0.0474432	0.102133
AT2G36070	2.51283	2.15927	4.26082	1.50922	0.914419	0.239183	0.473651	0.264761
AT2G36130	0.987594	0.880482	0.952963	0.937447	0.111985	0.0821773	0.363967	0.100155
AT2G36145	0.951662	0.95636	1.00154	1.10013	0.0457289	0.0307307	0.0312977	0.0365715
AT2G36160	0.993329	0.969342	0.975142	0.918186	0.0414732	0.0108069	0.0882418	0.0116811
AT2G36250	1.16091	1.21194	1.15048	1.15402	0.0170075	0.0501753	0.0278752	0.0840044
AT2G36310	0.998053	1.02967	0.908807	0.992891	0.0384916	0.0282838	0.228206	0.0345704
AT2G36390	1.11526	1.07222	1.19634	1.20354	0.00657052	0.0629289	0.0515462	0.0811484
AT2G36460	0.993814	0.977619	0.931942	1.05786	0.0201069	0.0623662	0.0142653	0.0767022
AT2G36530	1.14242	1.16715	1.29545	1.0199	0.0820882	0.0344351	0.0861424	0.0382055
AT2G36580	1.17364	1.22736	1.34574	1.09279	0.117937	0.0458693	0.0730782	0.0615211
AT2G36810	1.06556	1.0394	1.10508	0.991521	0.0186357	0.0327114	0.0438427	0.056793
AT2G36830	0.912716	0.98694	1.06968	1.24048	0.0912265	0.0730489	0.0708414	0.0920025
AT2G36835	1.11106	1.08811	1.06098	1.00116	0.0771717	0.0654007	0.0807428	0.0323152
AT2G36850	1.23764	1.16874	1.08968	0.982805	0.0206646	0.0272549	0.0390101	0.0364986
AT2G36870	1.1392	1.07763	0.780719	0.921393	0.147617	0.126334	0.0967679	0.161218
AT2G36880	1.21605	1.00864	0.898838	0.87398	0.0191661	0.0861665	0.00630866	0.0166114
AT2G36910	1.34507	1.33593	1.2349	1.16207	0.0162805	0.123074	0.145295	0.0890632
AT2G36980	1.50779	1.25852	1.49983	1.44993	0.0427829	0.0517546	0.0618452	0.211022
AT2G37040	1.43545	1.13909	1.11358	1.37241	0.0382627	0.0224657	0.12617	0.217003
AT2G37170	1.72702	1.53167	1.3434	0.978646	0.114786	0.0148347	0.0322841	0.0342754
AT2G37220	1.0521	1.00609	0.915524	0.915402	0.0182502	0.0298592	0.0272705	0.0206465
AT2G37230	1.12386	1.07531	1.2061	1.1718	0.032695	0.0413666	0.0277344	0.0361848
AT2G37270	1.39463	1.20499	0.829547	0.887834	0.253114	0.148788	0.0977808	0.231216
AT2G37400	1.10553	1.00486	0.998588	0.944082	0.0180316	0.053026	0.0339634	0.0835975
AT2G37410	1.04088	0.872634	0.926805	1.00028	0.0685156	0.0473531	0.0698821	0.0664151
AT2G37500	0.958101	0.865806	0.907383	0.844175	0.00843236	0.0185359	0.0457207	0.0476132
AT2G37540	0.823121	0.926709	0.978918	1.12138	0.039875	0.0218303	0.0698558	0.00272068
AT2G37550	0.999616	1.09588	1.03691	0.981683	0.104949	0.0576137	0.0418535	0.0657692
AT2G37620	1.01038	0.899892	0.917838	0.883549	0.0259949	0.0620795	0.072704	0.0706595
AT2G37660	1.04195	0.984755	0.99598	0.986568	0.0376572	0.0304069	0.0383632	0.0300585
AT2G37690	1.11599	0.921014	1.15713	1.21799	0.0352043	0.0736353	0.147157	0.0978225
AT2G37710	0.691663	0.732664	1.46889	1.55547	0.186967	0.185626	0.232164	0.353794
AT2G37760	0.97026	1.2257	1.63112	2.51763	0.0566147	0.0838566	0.04452	0.323075
AT2G37790	1.32403	1.34394	1.25652	1.22219	0.0302301	0.0515268	0.098033	0.0774246
AT2G37860	0.808468	0.790227	0.710409	0.891608	0.0305328	0.0161878	0.0604239	0.107443
AT2G37970	1.22566	1.07147	1.12215	1.12599	0.0986605	0.0420491	0.0676338	0.0456819
AT2G37990	1.17598	0.944415	0.866647	0.788774	0.068833	0.0414821	0.0785759	0.0627722
AT2G38020	1.29185	1.13547	1.21078	1.21196	0.0465168	0.0425852	0.0126092	0.131065
AT2G38040	1.16902	1.10084	1.27968	1.14553	0.0544687	0.0284196	0.0244919	0.121561
AT2G38140	1.1722	1.17444	1.08028	0.951475	0.0788637	0.0155276	0.0224642	0.0335832
AT2G38170	0.801396	0.983777	1.08119	1.00614	0.053192	0.0363022	0.0407374	0.0613696
AT2G38230	1.00304	0.980501	0.864651	0.933111	0.0411829	0.0230106	0.0582265	0.0504629
AT2G38270	1.09927	1.02097	1.05983	1.03751	0.0225301	0.0314951	0.0838906	0.0381114
AT2G38280	1.25148	1.12248	1.15179	1.15607	0.0653418	0.0542279	0.0959081	0.0533911
AT2G38410	1.37428	1.44978	1.38218	0.997168	0.117165	0.136742	0.158598	0.0707219
AT2G38530	0.869765	0.793213	0.769945	0.687714	0.0694316	0.0584008	0.0765251	0.143538
AT2G38540	1.01272	1.19094	1.16433	1.10103	0.104215	0.0463888	0.140908	0.123025
AT2G38550	0.840107	0.810756	0.895981	0.975777	0.0347255	0.0766119	0.104121	0.0700212
AT2G38560	1.41829	1.27104	1.0371	0.94009	0.0086151	0.0933569	0.0661917	0.105211
AT2G38610	0.892434	0.87833	0.895895	1.17882	0.115367	0.0210582	0.102367	0.0651398
AT2G38650	0.9549	0.984361	1.3632	1.29636	0.0619571	0.0349629	0.0596522	0.240018
AT2G38670	1.96626	2.60178	2.31988	1.69762	0.416306	0.0445571	0.134162	0.140108
AT2G38700	1.15963	1.07269	1.06045	0.967617	0.0337722	0.0768674	0.0682727	0.0725231
AT2G38740	1.20942	1.26422	1.28255	1.26098	0.0971084	0.0533816	0.11561	0.0579056
AT2G38750	1.50863	1.32685	1.0303	0.925483	0.0308747	0.104022	0.068094	0.0180039
AT2G38760	1.87466	1.6738	1.9424	1.54842	0.3071	0.298862	0.132771	0.456655
AT2G38770	1.10897	1.06377	1.12578	0.927714	0.0405432	0.0416286	0.0690383	0.0181925
AT2G38840	1.04226	0.976758	1.36727	1.23732	0.0731315	0.034947	0.00930986	0.216828
AT2G38860	1.02265	0.975374	1.11137	1.23066	0.0617812	0.0419651	0.0463525	0.198446
AT2G39010	1.13776	1.11801	1.08795	0.961738	0.0885193	0.0273085	0.0725875	0.0280766
AT2G39020	1.0987	1.02334	1.03261	1.01063	0.0477707	0.0422087	0.0817167	0.123181
AT2G39080	0.897928	0.896402	0.886884	1.02966	0.0240364	0.0184607	0.0992843	0.031686
AT2G39190	1.58821	1.54853	1.79193	1.41084	0.0775413	0.0720146	0.24564	0.122825
AT2G39260	0.935963	0.911758	0.826388	0.948815	0.0603687	0.050716	0.0776942	0.13048
AT2G39310	1.11543	0.682446	0.922097	0.581957	0.212599	0.171669	0.265298	0.0320229
AT2G39330	0.217545	0.680437	1.83928	3.39314	0.0342591	0.13026	0.226485	0.509434
AT2G39470	0.910302	0.919029	0.977701	0.944432	0.0353854	0.0207543	0.0279005	0.0285393
AT2G39670	1.19105	1.09436	0.904739	0.751014	0.0659852	0.0213102	0.054922	0.0399452
AT2G39730	1.04309	1.00599	0.99272	0.98072	0.0126075	0.0929485	0.0441247	0.0393452
AT2G39750	1.40957	1.27772	1.4481	1.35392	0.0920582	0.0613373	0.109654	0.166008
AT2G39770	1.10623	1.05574	1.02046	1.06765	0.0430627	0.0542802	0.032082	0.0645133
AT2G39800	1.65347	1.5046	1.51954	1.46397	0.0664886	0.0632582	0.0550672	0.128424
AT2G39810	1.6034	1.32574	1.33974	1.13195	0.0470015	0.132507	0.156017	0.105951
AT2G39840	1.33388	1.29215	1.07181	1.1134	0.118293	0.140267	0.223778	0.0487524
AT2G39850	0.906772	0.994753	0.937091	1.02465	0.0101546	0.0495613	0.0320643	0.0791287
AT2G39930	0.97495	1.11569	1.39116	1.27195	0.0582019	0.0865076	0.150176	0.173387
AT2G39940	1.25719	1.26546	1.36081	1.17765	0.0951847	0.032028	0.0376227	0.0723215
AT2G39970	0.888253	0.893309	0.910877	0.961175	0.0501002	0.0422251	0.0746779	0.00511989
AT2G39990	1.04281	0.99784	0.947076	0.940949	0.0119731	0.00603807	0.0351021	0.0236844
AT2G40060	1.00334	0.774317	0.69433	0.845396	0.0564986	0.0553408	0.0567802	0.125895
AT2G40100	0.369854	0.487712	0.830612	1.2076	0.0127125	0.0379937	0.0179044	0.05024
AT2G40280	1.02398	0.974644	1.29419	1.3066	0.0928705	0.0170519	0.18888	0.189498
AT2G40290	1.12648	1.01994	0.974834	0.901029	0.0486165	0.0445973	0.0218329	0.0695602
AT2G40300	1.37193	1.14016	1.38378	1.4924	0.049087	0.0666967	0.0406513	0.0770644
AT2G40400	1.00646	1.09185	0.965958	0.686823	0.053279	0.14519	0.022213	0.0814947
AT2G40490	1.20012	1.09533	0.994567	0.9974	0.0314461	0.0481868	0.0313556	0.04386
AT2G40510	1.74658	1.43951	1.48721	0.856717	0.788516	0.167884	0.690455	0.105106
AT2G40600	0.861503	0.887115	1.04547	1.04476	0.0551592	0.0277692	0.0548331	0.0754237
AT2G40660	1.19705	1.02956	0.997677	1.00045	0.0381679	0.0811327	0.028126	0.0854983
AT2G40690	1.06022	0.985117	0.876667	0.971808	0.0872545	0.034828	0.0297329	0.0877502
AT2G40700	1.01467	0.97048	1.0659	0.678282	0.0729881	0.145351	0.0350343	0.146847
AT2G40730	1.00731	1.14293	1.08585	0.982959	0.0944609	0.0611552	0.0861617	0.0471283
AT2G40840	1.29828	1.28257	1.461	1.51248	0.0647064	0.0484733	0.0664413	0.079065
AT2G40890	1.4906	1.42815	1.19266	0.861977	0.313082	0.0899885	0.134605	0.0624272
AT2G41040	1.07185	0.972742	0.985507	1.0329	0.042123	0.0557033	0.0950227	0.0421847
AT2G41100	0.501132	0.449395	0.405451	0.463217	0.0466884	0.0164707	0.0747197	0.00906783
AT2G41220	1.12093	1.1817	1.24246	1.13323	0.0335287	0.0766092	0.0197075	0.127605
AT2G41530	0.835861	0.844891	0.959693	1.04886	0.00991828	0.0039115	0.0211114	0.0434497
AT2G41560	0.934665	0.941688	0.918262	0.849892	0.0243355	0.0246797	0.0172669	0.0372156
AT2G41620	1.4816	1.28825	1.34522	1.18065	0.0344378	0.0875487	0.0383643	0.10945
AT2G41630	0.955755	1.10802	0.893231	0.965993	0.137117	0.135383	0.0382958	0.083545
AT2G41680	1.16541	1.25416	1.46013	1.12612	0.103427	0.0834255	0.043231	0.0207774
AT2G41700	1.18536	1.60888	1.45058	1.40353	0.156925	0.213342	0.103628	0.27799
AT2G41740	1.37571	1.1644	1.25152	1.24365	0.0248447	0.0484407	0.0365666	0.117275
AT2G41770	0.956227	1.15445	0.988466	1.09159	0.0921119	0.0379507	0.143184	0.0664472
AT2G41790	1.26763	1.1528	1.22723	1.21317	0.111269	0.0284682	0.0563465	0.0644558
AT2G41840	0.851001	0.827721	0.786218	0.816152	0.0144256	0.032868	0.0384785	0.0367184
AT2G41950	1.10064	1.09105	1.08133	1.02344	0.0518906	0.0263869	0.0317854	0.0817984
AT2G42130	1.10625	1.07703	1.13555	1.08846	0.00267506	0.0304062	0.0528423	0.0208127
AT2G42220	1.18703	1.11566	1.03506	0.856045	0.0126007	0.00929206	0.069664	0.0401102
AT2G42320	1.04321	1.2863	1.45894	1.26739	0.075381	0.118196	0.129265	0.0635992
AT2G42490	0.942631	1.05112	1.1054	1.18924	0.0508818	0.0207287	0.0931719	0.0356053
AT2G42500	1.03383	1.16484	0.991152	0.916304	0.164966	0.104166	0.420299	0.0296836
AT2G42520	1.13134	1.09797	1.247	1.18204	0.0252704	0.062712	0.0643242	0.157036
AT2G42590	1.13035	1.14331	1.11796	1.069	0.0115955	0.0761279	0.0482801	0.00329248
AT2G42600	1.19588	1.02747	0.97233	0.854192	0.0388584	0.0171407	0.0351993	0.136954
AT2G42680	0.867552	0.771799	0.840229	0.788833	0.0300136	0.113107	0.0249211	0.021856
AT2G42690	1.28489	1.23014	1.16654	1.24302	0.0649659	0.115148	0.0615168	0.0909735
AT2G42710	1.2141	1.13359	1.03435	1.0499	0.0550243	0.0562279	0.051354	0.129085
AT2G42750	0.878089	0.943869	0.64383	0.725442	0.102248	0.000966565	0.160716	0.0252928
AT2G42790	1.28042	1.30678	1.35657	1.53427	0.110507	0.0586855	0.0302163	0.0321435
AT2G42810	1.41034	1.47295	1.46121	1.1816	0.108463	0.133545	0.103948	0.0699812
AT2G42910	0.983	0.932994	0.870501	1.01873	0.0542833	0.0424284	0.0124476	0.117216
AT2G43030	1.0822	1.0229	1.02198	0.953739	0.0259671	0.0168131	0.0690707	0.0418682
AT2G43090	0.880902	0.87124	0.979741	1.04502	0.0255606	0.0480767	0.0615192	0.0340139
AT2G43100	0.72508	0.896927	1.34658	1.60768	0.01167	0.0341927	0.0714081	0.124362
AT2G43160	1.42253	1.24667	1.37412	1.20073	0.0557984	0.0651093	0.0964399	0.0814323
AT2G43180	1.68218	2.12604	2.16172	2.03594	0.349728	0.140208	0.0639144	0.146441
AT2G43360	1.3129	1.23371	1.29612	1.27568	0.0227859	0.0961504	0.127398	0.0412384
AT2G43460	1.05048	1.02038	1.00875	0.952465	0.0402793	0.0372709	0.028122	0.0513363
AT2G43560	1.01975	0.9253	0.931916	0.889002	0.0106438	0.0628971	0.0156398	0.0460135
AT2G43630	1.14013	1.08632	1.09675	1.01441	0.0239403	0.0167694	0.0357143	0.0624435
AT2G43640	1.0498	1.01161	0.913719	1.02773	0.0777235	0.0529514	0.00710629	0.145766
AT2G43710	1.22043	1.08802	1.07343	1.13494	0.0617418	0.108402	0.055952	0.0806868
AT2G43750	1.12323	1.06709	0.981458	0.802786	0.0415226	0.00732336	0.0592061	0.0673136
AT2G43770	1.36574	1.18115	1.11338	1.0734	0.0165931	0.212921	0.113918	0.0802428
AT2G43790	1.22925	1.07516	1.03732	1.06676	0.075314	0.0758366	0.0547148	0.0668053
AT2G43820	5.1509	5.24082	3.11176	4.00714	0.728927	1.08718	0.518155	1.11407
AT2G43910	1.33055	1.15766	0.94354	0.895035	0.00890675	0.0128434	0.0252079	0.0760699
AT2G43945	0.924247	0.966054	1.03729	1.09437	0.047741	0.0260311	0.0651072	0.00852725
AT2G43950	1.33445	1.17748	1.11199	1.1372	0.0142023	0.127736	0.0159262	0.106604
AT2G43970	1.10291	0.895423	1.07718	1.12693	0.0508705	0.066337	0.0426354	0.202769
AT2G44040	0.935482	0.846467	0.879403	0.851524	0.0423415	0.0237378	0.0340983	0.0361178
AT2G44050	1.10284	1.09313	1.15133	1.10815	0.00659019	0.046473	0.0601885	0.0235573
AT2G44060	0.956324	0.953642	0.958419	1.00672	0.021799	0.0421612	0.089133	0.0329913
AT2G44100	1.14217	1.1603	1.1101	0.937487	0.115642	0.0432468	0.0287181	0.0497044
AT2G44120	1.04392	0.965053	0.969558	0.891555	0.013552	0.0174454	0.0558579	0.030586
AT2G44160	1.13322	1.09241	1.13111	1.2066	0.0497692	0.023714	0.0186582	0.00288326
AT2G44210	1.74488	2.06496	2.16533	2.48024	0.27164	0.374552	0.200912	0.194842
AT2G44230	2.04707	1.79005	1.7825	1.27683	0.319866	0.114774	0.0110624	0.0485788
AT2G44310	0.981316	1.02447	1.05698	1.14934	0.0197243	0.0450727	0.0575121	0.0642097
AT2G44350	1.26696	1.34065	1.36785	1.4508	0.0349226	0.0550894	0.122328	0.076737
AT2G44530	1.13297	1.0861	1.07671	0.984427	0.0850625	0.0228738	0.0730773	0.0332917
AT2G44610	0.915829	0.870789	0.896735	0.941603	0.0129775	0.0424806	0.061399	0.0406135
AT2G44640	1.45625	1.66151	1.5046	1.33233	0.15429	0.0213912	0.0084632	0.0549933
AT2G44650	0.99862	0.962238	1.00104	0.917624	0.00796251	0.00739172	0.0615248	0.0341564
AT2G44760	1.20952	1.2565	1.27308	1.06496	0.195294	0.0758366	0.128216	0.0907233
AT2G44870	0.853474	0.957636	1.11067	1.05787	0.199219	0.147137	0.100972	0.0964772
AT2G44920	1.09703	1.03378	1.07533	1.0608	0.0135343	0.0339524	0.0675781	0.0279107
AT2G45000	1.26764	1.16315	1.23923	1.1348	0.108964	0.0404711	0.0554213	0.110211
AT2G45060	0.872346	0.883041	0.892337	0.981901	0.0548929	0.00915617	0.0686492	0.00920623
AT2G45140	0.853833	0.820493	0.89844	0.920549	0.0752841	0.0154261	0.0574539	0.0682459
AT2G45180	1.29796	1.45802	1.25222	1.1632	0.0985335	0.0391501	0.109572	0.0610427
AT2G45240	1.52216	1.54763	1.49866	1.34141	0.17262	0.300924	0.0599363	0.0546536
AT2G45270	1.58349	1.89394	1.41709	1.26507	0.263777	0.283636	0.0785174	0.0245522
AT2G45290	0.898232	0.98449	1.24249	1.46249	0.050679	0.0519232	0.0419877	0.079663
AT2G45300	1.39122	1.49553	1.27557	1.14941	0.0524897	0.235798	0.0473067	0.0393975
AT2G45440	1.22019	1.29985	1.26694	1.13101	0.0505731	0.0840952	0.0855352	0.0835964
AT2G45470	1.48731	1.38893	1.33654	1.13865	0.0542833	0.0654058	0.0154328	0.129409
AT2G45540	1.09313	1.04174	1.11096	0.984566	0.00475872	0.0474371	0.0423623	0.0534433
AT2G45560	0.711937	1.70663	1.5751	1.30243	0.320663	0.065575	0.0708565	0.0941258
AT2G45600	1.30414	1.22533	1.12482	1.03561	0.0312046	0.070573	0.0427375	0.0917686
AT2G45640	1.46745	1.40394	1.48504	1.16572	0.0399598	0.211914	0.106901	0.122816
AT2G45740	0.7924	0.862798	1.04672	1.14939	0.0267065	0.0330055	0.0121062	0.0341099
AT2G45770	1.13994	1.10143	0.996076	0.982795	0.0313921	0.00748157	0.0884713	0.0289796
AT2G45790	0.752592	0.763067	0.85284	0.891668	0.0248446	0.00838902	0.0373414	0.0598521
AT2G45810	1.011	0.869329	0.98496	0.960316	0.0996568	0.0442102	0.0480712	0.0732108
AT2G45820	0.95022	0.808379	0.780731	0.716826	0.0273454	0.0597336	0.0455693	0.0422402
AT2G45960	1.59512	1.47614	1.36881	1.13838	0.0592334	0.0543506	0.0568781	0.103408
AT2G45990	0.989042	0.942224	0.942168	1.04685	0.0663678	0.0269323	0.0642467	0.0339638
AT2G46020	1.23989	1.16966	1.35779	0.913207	0.0444385	0.0319642	0.162127	0.0525098
AT2G46090	1.21164	1.31717	1.53421	1.37556	0.014885	0.0395415	0.20932	0.16678
AT2G46110	1.13623	0.869559	0.837497	0.9017	0.0595008	0.052944	0.0810369	0.068338
AT2G46280	0.972002	0.965678	1.00017	0.992261	0.0430962	0.0154245	0.0646141	0.0130495
AT2G46370	1.2483	1.30867	1.31699	1.06213	0.080096	0.0696662	0.0514288	0.134798
AT2G46520	1.21415	1.10889	1.21898	1.20747	0.0453574	0.0370604	0.0217346	0.0649998
AT2G46560	0.982339	1.02055	1.13809	0.94268	0.0339735	0.0486756	0.0813709	0.0609229
AT2G46650	0.962662	0.830718	1.27328	1.55528	0.186014	0.0780406	0.0685833	0.0448384
AT2G46820	0.96808	1.00471	1.01886	1.0327	0.0585478	0.0585566	0.023449	0.0470691
AT2G46910	1.13919	1.0542	1.03161	1.07647	0.0641563	0.0251026	0.0518012	0.069632
AT2G47240	1.06829	0.992501	1.14177	1.39603	0.0138421	0.0819168	0.106871	0.146913
AT2G47250	1.18759	1.07952	1.11203	1.18524	0.0524058	0.0590766	0.102848	0.175762
AT2G47390	1.08353	1.08147	1.29564	1.22761	0.0349075	0.0397006	0.0589369	0.105902
AT2G47400	1.09431	0.982488	1.09998	1.07004	0.0734039	0.106073	0.0728551	0.0432506
AT2G47450	1.41423	1.34496	1.11316	1.06561	0.0305343	0.0236319	0.149699	0.0246715
AT2G47470	1.00293	0.879917	0.908173	0.96723	0.0245175	0.0767915	0.0331343	0.0806433
AT2G47490	1.11808	1.00167	1.02086	0.885802	0.0464874	0.0290218	0.0187107	0.0591483
AT2G47510	1.37509	1.39149	1.30406	1.27297	0.105785	0.123035	0.0401127	0.0860232
AT2G47580	1.28632	1.10798	1.10191	0.962551	0.128744	0.0672005	0.0840299	0.0959046
AT2G47610	1.11727	1.13334	1.18386	1.0261	0.173539	0.140704	0.0316553	0.107395
AT2G47710	0.980787	0.970614	1.05332	1.17351	0.0239957	0.00570713	0.0474619	0.0260352
AT2G47730	1.00633	0.972157	1.09099	1.17654	0.031302	0.0388148	0.0376441	0.0684876
AT2G47800	0.595023	0.727929	1.03252	1.40618	0.0283733	0.0214426	0.0320943	0.114011
AT2G47840	1.08156	1.08859	1.00686	0.951392	0.0341218	0.0178998	0.0860661	0.0251041
AT2G47910	0.849231	0.869324	0.904373	1.01228	0.0122819	0.0190399	0.0441074	0.0271475
AT2G47940	0.974783	0.991233	1.25052	1.50708	0.0218517	0.0245668	0.2192	0.378846
AT2G47970	1.14839	1.02846	1.04146	1.08736	0.032492	0.0890952	0.0716934	0.123527
AT2G47980	1.10002	1.27467	1.0429	0.700372	0.338594	0.216344	0.292033	0.0901133
AT2G47990	0.969687	0.690781	0.588477	0.443485	0.291081	0.118879	0.0757835	0.0650471
AT2G48020	0.950057	1.05531	0.936229	0.8564	0.12932	0.113712	0.0598358	0.0711669
AT2G48070	0.765006	0.758286	0.844894	0.81125	0.0681676	0.0634359	0.126783	0.0543774
AT2G48120	0.876485	0.909044	0.918592	0.83977	0.0430042	0.0600119	0.0524249	0.0933523
AT3G01060	1.10182	1.08444	0.966126	0.903135	0.083147	0.0443851	0.0398144	0.0657129
AT3G01090	1.51747	1.84338	1.87214	1.45922	0.0669364	0.0400239	0.101175	0.139859
AT3G01120	1.03254	1.06649	1.06387	1.05006	0.014749	0.05417	0.032478	0.0832905
AT3G01180	1.00948	0.919568	0.921799	1.05048	0.0640217	0.0420533	0.0631016	0.0526038
AT3G01280	1.06634	0.974117	1.04583	1.01367	0.00631476	0.0189213	0.0787614	0.035261
AT3G01290	0.827749	0.943791	1.08653	1.15328	0.060192	0.0747915	0.165571	0.0814551
AT3G01310	1.49601	1.23866	1.32962	1.25882	0.0534554	0.0527399	0.0675893	0.0553093
AT3G01340	0.990015	0.930559	0.97057	0.987622	0.0238554	0.051296	0.0101401	0.0413599
AT3G01370	1.80186	1.54892	1.35163	1.06822	0.225461	0.227165	0.0881783	0.119447
AT3G01390	1.08219	1.06523	1.17059	1.03169	0.0518226	0.116383	0.0281359	0.0942261
AT3G01440	0.985706	0.981252	0.972395	0.948664	0.058041	0.0267907	0.0122319	0.00327009
AT3G01460	1.05315	1.27498	1.50027	1.45126	0.0733941	0.125373	0.168309	0.0518318
AT3G01480	1.13561	0.995117	0.996142	0.95016	0.0459389	0.0739037	0.0349009	0.058849
AT3G01500	0.961895	0.927598	0.970289	0.952832	0.0135666	0.023333	0.0729414	0.0706112
AT3G01510	0.742117	0.789617	1.01483	1.11195	0.00332804	0.0894156	0.0840189	0.0930427
AT3G01540	1.06575	1.01044	1.11218	0.968215	0.0734581	0.0594199	0.108903	0.0933882
AT3G01650	0.860514	0.709238	1.01063	1.02411	0.0442796	0.0671401	0.154061	0.196976
AT3G01660	1.053	1.00852	1.08273	1.0769	0.0366252	0.1028	0.0755171	0.11006
AT3G01670	1.43867	1.22391	1.23789	1.19359	0.0439492	0.0420843	0.0504519	0.124661
AT3G01680	1.38863	1.47308	1.72205	1.41518	0.0865898	0.121417	0.17689	0.157458
AT3G01780	1.22934	1.10014	1.13803	1.01496	0.0344609	0.0467787	0.0151329	0.0288885
AT3G01910	1.2737	1.12059	1.10824	1.13276	0.142384	0.10574	0.0116126	0.103874
AT3G02050	0.896948	1.02652	1.12684	1.44632	0.116322	0.174597	0.125977	0.247024
AT3G02060	1.05961	0.855215	0.412517	0.854767	0.237616	0.157216	0.200235	0.0209184
AT3G02080	1.20015	1.12264	1.1137	0.998499	0.0201127	0.00661175	0.0539521	0.0243262
AT3G02090	1.04107	1.08478	1.14536	1.01453	0.059695	0.0123573	0.0434584	0.0210845
AT3G02110	2.54389	1.93058	1.423	1.06701	0.197737	0.0620108	0.114761	0.0769435
AT3G02200	1.10891	0.970779	0.92713	0.957545	0.0196991	0.0841865	0.0388377	0.0537396
AT3G02230	1.18354	0.973512	0.935817	0.908525	0.0428681	0.0683975	0.0768673	0.0400054
AT3G02260	0.992487	0.904815	1.12943	1.12972	0.0959624	0.0413622	0.110757	0.0950916
AT3G02350	0.889532	0.811318	1.09797	1.2199	0.0322184	0.0199416	0.033578	0.242942
AT3G02360	1.01988	0.91617	0.931025	1.08344	0.0462538	0.0345668	0.0260893	0.0595146
AT3G02420	0.851583	0.794141	0.844005	0.897355	0.0685006	0.0258083	0.0454355	0.0587877
AT3G02450	1.05164	0.878745	1.07867	1.39051	0.12161	0.138735	0.0291312	0.265128
AT3G02520	1.02736	0.978136	0.988382	1.08145	0.0471193	0.0172006	0.146757	0.0689667
AT3G02530	1.08171	0.903766	0.794128	0.917597	0.0681789	0.0178738	0.034476	0.0297318
AT3G02540	1.46702	1.4299	1.41963	1.16439	0.0659414	0.160104	0.0891607	0.0197784
AT3G02560	1.02253	0.986651	0.935029	0.853718	0.0248007	0.0252151	0.0299906	0.048168
AT3G02630	1.22764	1.18148	1.19998	1.19184	0.0537572	0.0473502	0.0571552	0.0739483
AT3G02660	1.16835	1.05753	1.02513	1.02724	0.0350221	0.0776481	0.0367989	0.0862723
AT3G02710	1.60051	2.5018	2.54918	1.74403	0.972665	0.409586	0.282093	0.216598
AT3G02720	1.48616	1.39687	1.23174	1.22538	0.0036977	0.0895498	0.0522522	0.0470244
AT3G02730	0.987291	0.994123	0.941932	0.937669	0.0349721	0.0402342	0.0729665	0.050523
AT3G02760	1.23568	1.16438	1.15163	1.08603	0.0193564	0.0338397	0.00895946	0.0634147
AT3G02780	0.921374	0.900862	0.924913	0.965195	0.0259931	0.0418844	0.049344	0.0470552
AT3G02830	1.10841	1.02546	1.13946	1.32656	0.0403808	0.0822113	0.0775013	0.115191
AT3G02870	1.04932	0.933022	0.825538	0.990221	0.00312477	0.0443699	0.164246	0.0108973
AT3G02880	1.04183	1.04192	1.33336	1.22302	0.0125039	0.0338218	0.144844	0.183489
AT3G03100	1.06445	1.00404	1.05398	0.966593	0.0676999	0.0132503	0.0218284	0.0593298
AT3G03110	1.07594	1.0561	1.18521	1.09665	0.062451	0.0257163	0.0113172	0.0791828
AT3G03250	0.997914	1.09641	1.19878	1.13875	0.0716389	0.0518817	0.0477667	0.0270306
AT3G03330	1.06611	0.975361	1.11746	1.10105	0.011969	0.041381	0.0386712	0.01686
AT3G03380	1.27386	1.17428	1.26752	1.18915	0.0391701	0.0519539	0.0542572	0.095887
AT3G03630	1.09208	1.05638	0.960633	0.828268	0.0475774	0.12127	0.0386209	0.0209007
AT3G03710	1.4981	1.24217	1.18237	1.04591	0.0523424	0.0522755	0.0514648	0.0705286
AT3G03780	1.68393	1.63555	1.53848	1.52421	0.0175943	0.0257976	0.0793075	0.0973531
AT3G03810	1.43234	1.32271	1.51255	1.08521	0.275153	0.0890975	0.1992	0.231925
AT3G03890	0.953374	1.06432	1.1558	1.2425	0.0731106	0.0385274	0.0620968	0.0766567
AT3G03920	1.00818	0.845895	0.877731	0.814111	0.0624615	0.0293178	0.126621	0.0523182
AT3G03960	1.01367	0.998844	1.05458	0.982937	0.0883662	0.0968877	0.0229469	0.0352647
AT3G03980	1.09177	1.15404	1.05121	1.02018	0.0727206	0.0654787	0.028028	0.0736609
AT3G04090	1.20937	1.39906	1.26868	1.32478	0.0610554	0.0461566	0.084218	0.0851074
AT3G04120	1.21593	1.24008	1.33189	1.16606	0.0336751	0.0846736	0.283204	0.0504122
AT3G04260	1.30952	1.20693	1.0859	0.977885	0.0589713	0.0239778	0.0466416	0.0292356
AT3G04290	2.00384	2.12142	1.65612	1.37363	0.0590013	0.0621176	0.070212	0.13591
AT3G04340	1.22077	1.14153	1.18698	1.10012	0.0977233	0.0327537	0.067558	0.016388
AT3G04480	0.887547	1.0165	1.37154	1.26961	0.0252848	0.0237951	0.0828268	0.133158
AT3G04490	0.972883	1.29829	1.26999	1.04913	0.123653	0.170163	0.18917	0.0547236
AT3G04500	0.752038	0.556797	1.0046	0.90251	0.266509	0.0972776	0.3342	0.142592
AT3G04520	0.955184	0.923378	1.04051	1.29518	0.0214527	0.115864	0.0593104	0.199511
AT3G04550	1.15704	1.00999	0.994208	1.00254	0.0505456	0.0937333	0.0677571	0.0703551
AT3G04600	1.26285	1.10006	1.08508	1.10293	0.0431909	0.109248	0.0584644	0.0730616
AT3G04610	1.34628	1.20349	1.57549	1.17783	0.113572	0.0513701	0.22621	0.144324
AT3G04650	1.38974	1.13968	1.09757	1.00025	0.0683723	0.139237	0.0616081	0.0143903
AT3G04710	1.06137	1.12025	1.16208	1.09089	0.0166526	0.0205164	0.0196317	0.0474769
AT3G04720	0.970352	0.932779	1.00837	0.962015	0.0402449	0.0326294	0.0225501	0.0354151
AT3G04740	1.1889	1.1112	1.11385	0.951009	0.0506719	0.0375659	0.0337721	0.100254
AT3G04760	1.1693	1.00267	1.36056	0.849404	0.119104	0.0780313	0.491508	0.14705
AT3G04780	0.911644	0.93961	0.877307	0.807783	0.0803004	0.0174623	0.0102975	0.11694
AT3G04790	0.975621	0.914582	0.985993	0.973621	0.0244583	0.0182268	0.0606514	0.0280792
AT3G04820	1.16144	0.668111	0.696602	0.788661	0.379858	0.125438	0.0365408	0.037116
AT3G04830	0.852316	0.856447	0.929392	0.962257	0.0109356	0.00762254	0.0564275	0.02598
AT3G04840	0.896136	0.818989	0.811745	0.815787	0.0491706	0.022193	0.0704127	0.049604
AT3G04870	1.29684	1.35901	1.41248	1.20735	0.0821769	0.0381685	0.0513801	0.0217135
AT3G04880	1.00909	0.980196	1.06197	1.13165	0.0231702	0.0256501	0.0694689	0.0924585
AT3G04920	0.980287	0.93093	0.875567	0.824046	0.0303866	0.0523256	0.0443851	0.0200065
AT3G04940	1.09429	1.02629	1.00592	1.06008	0.0405421	0.038504	0.108173	0.0521087
AT3G05000	1.08338	0.978344	1.11238	1.09988	0.136426	0.182326	0.0540628	0.149488
AT3G05020	1.24136	1.27091	1.03739	1.04521	0.127643	0.131723	0.115543	0.0788626
AT3G05040	1.0413	1.26794	1.3127	1.18378	0.0543909	0.0841352	0.199378	0.0450441
AT3G05060	1.27177	1.09091	0.979659	1.01563	0.12517	0.0423423	0.0753218	0.0112705
AT3G05090	0.893691	0.890972	0.732098	0.883491	0.0310808	0.0522032	0.109656	0.0434434
AT3G05180	1.28488	1.38904	0.972553	1.10753	0.052298	0.156476	0.0501755	0.0774199
AT3G05350	1.35562	1.37379	1.5339	1.5071	0.0345414	0.0345177	0.183833	0.13781
AT3G05420	1.08737	1.02233	1.32763	1.23272	0.00899503	0.006313	0.0519192	0.151052
AT3G05530	1.72834	1.65988	1.67167	1.56266	0.117711	0.142335	0.0942789	0.0640394
AT3G05560	0.944567	0.894024	0.849764	0.843734	0.00451148	0.00174468	0.0321664	0.0303434
AT3G05590	0.985562	0.991022	1.05032	1.01207	0.0375118	0.0305614	0.0177412	0.034136
AT3G05600	0.985339	0.956311	0.888305	0.922505	0.115515	0.0239256	0.0401143	0.0433801
AT3G05680	1.14354	1.14783	1.10753	0.938684	0.0514178	0.029138	0.0416233	0.0429061
AT3G05900	1.53633	1.39608	1.27227	0.96531	0.175446	0.0805174	0.145862	0.0460232
AT3G05910	1.44468	1.30506	1.12328	1.12838	0.0288164	0.09729	0.089174	0.0713716
AT3G05970	0.902699	0.960789	1.25877	1.42366	0.0610439	0.0138031	0.131213	0.115957
AT3G06010	0.776586	0.563319	0.452189	0.608739	0.236046	0.126487	0.0964209	0.120429
AT3G06035	0.829991	0.741493	0.932744	1.01133	0.0496541	0.0231497	0.0506603	0.0677032
AT3G06050	0.869735	0.872844	0.981516	1.06158	0.0307497	0.00959337	0.0234192	0.0133773
AT3G06060	1.20365	1.27742	1.41463	1.12012	0.183437	0.10905	0.0310396	0.050467
AT3G06290	1.03819	1.08723	1.05005	1.08515	0.0509208	0.00606608	0.0962007	0.124509
AT3G06300	1.00211	1.02909	1.04421	1.03522	0.0634901	0.0197716	0.130773	0.00636497
AT3G06350	0.811783	0.737873	0.888706	0.962209	0.0209527	0.0306529	0.0352767	0.0145819
AT3G06430	1.35096	1.12548	0.903002	0.803859	0.0900317	0.153486	0.0818224	0.0950948
AT3G06483	1.20062	1.02322	1.11132	1.09571	0.0630071	0.0858924	0.112402	0.133137
AT3G06510	1.20834	1.30582	1.2341	1.40167	0.0247688	0.0179916	0.148122	0.028367
AT3G06530	1.02888	1.00956	0.977114	0.791596	0.0476848	0.0649946	0.0254327	0.0193402
AT3G06580	1.48935	1.32907	1.34715	1.25454	0.190114	0.102226	0.0959727	0.0362429
AT3G06610	1.02967	1.03512	0.974278	0.932274	0.0518942	0.0507688	0.0311753	0.0343873
AT3G06650	1.01917	0.939213	0.993066	1.09946	0.0207597	0.0495186	0.0558755	0.0607273
AT3G06670	1.21752	1.14118	1.08938	0.970465	0.076992	0.0494964	0.0664819	0.0231936
AT3G06720	0.988851	1.14155	1.29955	1.17898	0.0515777	0.0942622	0.0856763	0.0271398
AT3G06730	1.24041	1.15298	1.06976	0.963919	0.0169971	0.0412844	0.0271819	0.0345427
AT3G06810	1.15617	0.950407	0.994123	1.19483	0.0450607	0.064612	0.0307733	0.110956
AT3G06860	0.937697	1.0396	1.22299	1.49426	0.0344711	0.0326925	0.0586001	0.0784246
AT3G06930	1.35893	1.24057	1.31757	1.37543	0.024094	0.0563443	0.021142	0.1498
AT3G06980	1.27792	1.06018	0.844852	0.86092	0.11836	0.0814287	0.0333285	0.0519032
AT3G07010	2.05033	2.27868	2.26825	2.14846	0.169237	0.213384	0.0587698	0.260749
AT3G07050	0.854458	0.897707	1.27416	1.31969	0.326885	0.20637	0.0504685	0.219795
AT3G07090	0.662499	0.67933	0.745909	0.872842	0.0454214	0.0293957	0.0779359	0.052583
AT3G07100	1.19776	1.09155	1.19205	1.17033	0.0281946	0.0486516	0.0382354	0.0873201
AT3G07110	0.888617	0.890704	0.911902	0.88037	0.0234855	0.0388578	0.0739001	0.00949529
AT3G07140	0.779021	0.811703	1.04826	1.07665	0.0503026	0.0426621	0.0376876	0.0752119
AT3G07160	1.06387	0.997378	1.08592	0.884499	0.00900947	0.0249924	0.0791878	0.026204
AT3G07180	0.927102	0.815608	1.09679	1.18424	0.109779	0.0329557	0.205672	0.16672
AT3G07300	0.984799	0.955103	1.00577	1.03909	0.0506018	0.12035	0.00626992	0.160128
AT3G07320	1.26993	1.05118	0.853897	1.13931	0.204935	0.0856525	0.0757574	0.124049
AT3G07390	1.93588	1.60993	1.76451	1.59771	0.0854762	0.0333571	0.204002	0.148722
AT3G07420	0.944844	0.856189	1.08705	1.13876	0.0800237	0.0847013	0.0360913	0.131372
AT3G07470	0.990734	1.02828	1.07421	1.04485	0.00644467	0.0507629	0.0429194	0.00553974
AT3G07630	1.37636	1.4526	1.65669	1.52793	0.137278	0.112152	0.0847612	0.0243216
AT3G07660	1.04565	0.894572	0.978837	0.932236	0.0380568	0.0833698	0.0108813	0.0370271
AT3G07670	0.914775	1.02266	1.05341	0.763668	0.0279073	0.044419	0.0340243	0.0202831
AT3G07680	0.873202	0.92255	1.01116	0.949561	0.0398114	0.0424785	0.0683116	0.048368
AT3G07700	0.755057	0.73814	1.11537	1.18699	0.0803036	0.081412	0.142532	0.0303411
AT3G07720	0.965152	1.00233	1.0787	1.3475	0.0390163	0.0269345	0.110257	0.0494285
AT3G07750	0.954811	0.933331	1.15184	0.813165	0.0137789	0.023836	0.524711	0.0551234
AT3G07770	1.14704	1.18363	1.2639	1.19823	0.0228359	0.0165336	0.0223712	0.0524891
AT3G07810	1.27201	1.2296	1.30257	1.21123	0.11754	0.122377	0.0848657	0.110075
AT3G07950	1.08111	1.35287	1.04111	1.17231	0.119838	0.0944104	0.166996	0.0777343
AT3G08010	1.40797	1.24611	1.11625	1.04443	0.0619482	0.0458334	0.0140459	0.0395974
AT3G08030	1.18769	0.995308	1.02084	0.957428	0.0108151	0.0487768	0.0140424	0.0407649
AT3G08510	1.62608	1.37377	1.35634	1.35394	0.0480704	0.0534359	0.153889	0.0762534
AT3G08530	1.05714	1.09377	1.17213	1.05676	0.0202197	0.0535491	0.0513296	0.0794743
AT3G08550	0.791647	0.813014	0.924064	1.09526	0.0822147	0.074066	0.0407296	0.0896266
AT3G08580	0.909367	0.915963	0.957079	0.983998	0.0221014	0.0206774	0.0243564	0.0676412
AT3G08590	0.790048	0.946427	1.08977	1.33751	0.0109111	0.00303887	0.0495118	0.0128127
AT3G08640	0.994145	0.91026	0.990171	1.16477	0.0271484	0.0388869	0.0642611	0.0443602
AT3G08740	0.922592	0.953585	1.02806	1.01166	0.00745432	0.022558	0.0691845	0.00850679
AT3G08770	0.778225	0.940474	1.21089	1.17735	0.0484454	0.0825344	0.104047	0.0281648
AT3G08780	1.40937	1.31799	1.5576	1.19975	0.058614	0.0944258	0.160697	0.115913
AT3G08840	0.864125	1.13286	1.31647	1.04542	0.0667895	0.151589	0.0284485	0.0807763
AT3G08850	0.927539	0.828779	0.951846	0.731424	0.0407907	0.0309959	0.0699972	0.13232
AT3G08920	1.31756	1.17401	1.06848	0.989147	0.0297241	0.0228418	0.0469021	0.027913
AT3G08940	1.06147	1.0458	1.08558	0.952364	0.0276197	0.0092113	0.0645014	0.0459781
AT3G08943	1.11717	0.961416	1.02499	1.07562	0.0618324	0.0515302	0.0474163	0.0527409
AT3G08950	0.791119	0.734028	0.953482	0.937283	0.0706912	0.0352419	0.0627455	0.0757545
AT3G08960	1.1852	1.07482	1.30228	1.16312	0.0477738	0.0206063	0.0568296	0.118557
AT3G09090	1.1431	1.03076	1.43459	1.19172	0.0715761	0.122975	0.200878	0.119566
AT3G09150	0.883276	0.805045	0.862052	0.9856	0.0580388	0.0621485	0.0467005	0.0537479
AT3G09200	1.10272	1.05355	0.967849	0.911993	0.0277397	0.033933	0.0336138	0.0179914
AT3G09210	1.06735	1.07122	0.843011	0.860716	0.0512251	0.0429382	0.00449577	0.178602
AT3G09260	1.80879	1.24244	1.10814	0.796309	0.00948073	0.129351	0.0601848	0.0116506
AT3G09300	1.7711	1.54018	2.08362	1.5277	0.573866	0.377314	0.268445	0.114436
AT3G09350	1.27943	1.08031	0.956282	1.0263	0.142977	0.11663	0.0701381	0.137803
AT3G09440	1.01282	0.977373	1.2358	1.19342	0.00172272	0.00814743	0.0690422	0.178726
AT3G09500	1.03241	1.03589	1.14368	1.03192	0.0382877	0.0215032	0.0441643	0.0641131
AT3G09580	1.34959	1.24073	1.1656	1.0667	0.0460327	0.102114	0.0638996	0.068184
AT3G09630	1.16658	0.996705	0.910886	0.895499	0.0263483	0.0713885	0.0500287	0.0685425
AT3G09650	1.36373	1.1002	1.37365	1.44367	0.361883	0.15113	0.191689	0.261321
AT3G09670	1.49365	1.23666	1.17529	1.01396	0.0953411	0.076853	0.0564025	0.0558256
AT3G09740	1.01885	0.946063	0.874978	0.837576	0.0173433	0.0543062	0.0228431	0.0780964
AT3G09810	0.806969	0.82349	0.977197	0.96324	0.0313071	0.0248274	0.0580357	0.0443763
AT3G09820	1.08728	1.01507	1.09059	1.14278	0.0269348	0.0917724	0.0577506	0.0783898
AT3G09840	1.16215	1.06354	1.12775	1.1171	0.0352496	0.0200962	0.0673333	0.0857188
AT3G09970	0.885574	0.894579	0.942815	1.08183	0.0402166	0.0352377	0.107532	0.04283
AT3G10050	1.44416	1.67385	1.48273	0.901304	0.0577809	0.190896	0.0564765	0.0593302
AT3G10060	1.01916	0.924407	0.940569	0.8469	0.011043	0.0351409	0.0281373	0.0313643
AT3G10090	0.903158	0.915463	0.889619	0.818608	0.0491596	0.0351022	0.0753504	0.0320186
AT3G10130	1.17597	1.08128	0.938123	1.16294	0.347599	0.212889	0.154977	0.0703513
AT3G10160	1.13734	1.08748	1.1052	1.18035	0.0402775	0.00586195	0.0364596	0.0809108
AT3G10220	1.26066	1.18468	1.09372	1.05362	0.107463	0.0849046	0.0187851	0.0701677
AT3G10230	1.04599	1.24706	0.995224	1.08995	0.0116328	0.082339	0.0237116	0.100056
AT3G10260	0.974495	1.08018	0.881581	0.972616	0.0255239	0.031782	0.0756565	0.0435324
AT3G10270	1.3764	1.43166	1.19486	1.13158	0.026948	0.0432512	0.0685984	0.115072
AT3G10300	1.26382	1.24258	1.06237	1.09496	0.123144	0.0729724	0.163689	0.109078
AT3G10330	1.20137	1.35292	1.10806	0.99105	0.0967928	0.108953	0.11668	0.00485938
AT3G10350	1.26051	1.02818	0.934643	1.02256	0.0660661	0.0670488	0.0330698	0.0932285
AT3G10370	1.1384	1.18213	1.25417	1.5319	0.0336601	0.0568755	0.0147291	0.0941737
AT3G10380	1.11082	1.02918	1.13126	1.09901	0.0220919	0.0495596	0.0599063	0.068502
AT3G10410	1.08467	0.97573	1.02596	1.12551	0.0589753	0.051102	0.0699671	0.0442831
AT3G10420	3.60578	6.37854	5.80651	2.27174	1.99778	1.94522	0.895036	0.200026
AT3G10520	1.2378	1.20151	1.28167	1.22291	0.0674332	0.0795322	0.0374089	0.0279997
AT3G10620	1.07536	0.990948	0.976177	0.928408	0.0327958	0.0264582	0.0741497	0.0605151
AT3G10650	1.08735	1.02722	1.14331	0.913504	0.0326672	0.0165407	0.0828523	0.0336289
AT3G10670	1.08556	0.995794	1.02092	0.996497	0.0217368	0.0428727	0.0499354	0.00851073
AT3G10690	1.27743	1.13579	1.08887	0.961572	0.0158934	0.0222695	0.0406024	0.045152
AT3G10720	1.24849	0.823598	0.934439	0.895755	0.229903	0.0783483	0.2055	0.150331
AT3G10740	1.14981	1.17524	1.45188	1.40059	0.0830594	0.00550614	0.0909315	0.236902
AT3G10840	1.60521	1.60386	1.48188	1.19433	0.20546	0.168808	0.0667139	0.171025
AT3G10850	1.17189	1.17631	1.22031	1.16755	0.0707951	0.0244056	0.0682304	0.0607901
AT3G10920	0.995659	0.959556	0.998761	1.02014	0.0235985	0.0191614	0.0060201	0.0236928
AT3G10940	0.879997	1.01709	1.10794	1.27877	0.0280413	0.0355196	0.0251374	0.139154
AT3G10970	0.661311	0.815706	0.792336	1.03595	0.0508288	0.0506376	0.106842	0.209193
AT3G11070	1.7225	2.09057	2.65047	1.81417	0.239515	0.309874	0.391678	0.188619
AT3G11130	1.07422	1.15015	1.21218	1.16828	0.0277583	0.0671607	0.0541077	0.12603
AT3G11170	0.872871	1.00017	0.864339	0.944206	0.0652836	0.018042	0.0260035	0.079102
AT3G11200	1.02176	1.08682	0.785611	0.847606	0.158612	0.0447092	0.0561097	0.0334212
AT3G11250	1.5085	1.43605	1.11677	1.03715	0.105588	0.109582	0.0545251	0.0609278
AT3G11400	1.01859	0.950872	0.890935	0.906842	0.0168519	0.0393822	0.144943	0.024805
AT3G11450	1.31496	1.59638	1.85361	1.34434	0.169511	0.0182143	0.319378	0.138101
AT3G11540	1.20146	1.19953	1.19498	1.22537	0.0132241	0.0800104	0.0763033	0.0643611
AT3G11560	1.19262	1.13172	1.09475	1.21133	0.0703575	0.0695368	0.0875705	0.055852
AT3G11620	1.50322	1.55383	1.50992	1.44453	0.140345	0.180683	0.329006	0.0706852
AT3G11630	1.01981	0.987982	1.05904	1.01687	0.0137375	0.0149973	0.0746934	0.0129155
AT3G11700	1.19544	1.17818	1.26164	1.06142	0.105462	0.0619095	0.0961089	0.1639
AT3G11710	1.02287	1.02543	1.20991	1.17671	0.0321306	0.0268843	0.0302145	0.0893568
AT3G11730	0.954434	0.984324	1.02725	1.03312	0.0389032	0.0235665	0.0504563	0.0964044
AT3G11770	0.973047	0.892271	0.880942	0.881033	0.0558456	0.055093	0.145182	0.0307393
AT3G11780	0.783786	0.842992	0.877385	0.893635	0.0348828	0.0376225	0.0749486	0.0307987
AT3G11800	0.789769	0.736981	0.840044	0.87988	0.0173454	0.0486129	0.00716175	0.0732311
AT3G11820	0.837504	0.863516	0.915387	0.99295	0.0684831	0.0203251	0.121792	0.0511102
AT3G11830	1.18747	1.22719	1.21592	1.00234	0.0715098	0.015153	0.0172517	0.00988833
AT3G11910	1.24812	1.11565	1.17168	1.10275	0.02788	0.0336366	0.0629113	0.0727902
AT3G11930	1.09501	1.0255	1.24017	1.45052	0.0581018	0.0762896	0.0865251	0.0289129
AT3G11940	1.02647	1.02008	0.941538	0.927905	0.0175712	0.0248733	0.0387112	0.048675
AT3G11945	0.74976	1.0012	1.1906	1.17224	0.0574719	0.0919833	0.179447	0.152134
AT3G11960	1.35078	1.47739	1.27185	1.11967	0.0400333	0.105673	0.0122858	0.0828064
AT3G11964	1.14771	1.04352	0.971729	0.710448	0.0361648	0.0574397	0.012377	0.0182558
AT3G12010	1.46001	1.30783	1.74394	1.68398	0.234344	0.0599314	0.343469	0.433698
AT3G12050	0.997434	0.88402	0.896548	0.852678	0.0450251	0.068906	0.040821	0.0319091
AT3G12080	1.29415	1.19617	1.27096	1.13026	0.0295886	0.0129903	0.0716424	0.172753
AT3G12110	0.990936	0.962326	1.00958	0.976189	0.031229	0.0503522	0.101142	0.0485785
AT3G12120	1.15146	1.10092	1.08044	0.999806	0.0539595	0.0151274	0.0367102	0.0418618
AT3G12145	0.767809	0.754024	0.875914	1.18588	0.0154254	0.0145223	0.020635	0.00590004
AT3G12260	1.1719	1.12887	1.10176	1.06359	0.062926	0.0520632	0.0347297	0.045099
AT3G12280	1.33022	1.24195	1.28181	0.922839	0.0966543	0.0313544	0.0292645	0.0312822
AT3G12290	0.962511	0.972844	1.10786	1.1551	0.0232836	0.0260991	0.0206605	0.00536288
AT3G12345	1.16325	1.14	1.00508	0.962002	0.0867817	0.0170667	0.0991645	0.0191209
AT3G12390	0.868383	0.81769	0.633874	0.716381	0.0519385	0.0245686	0.0299333	0.200035
AT3G12490	0.971617	0.849191	0.936333	1.03211	0.0112741	0.034928	0.0308854	0.0510993
AT3G12500	0.903955	0.739387	0.805772	0.670257	0.158273	0.121265	0.116104	0.124058
AT3G12580	0.852562	0.930459	1.00015	0.967132	0.127128	0.0794088	0.14199	0.0823528
AT3G12590	1.40752	1.24391	1.26876	1.02377	0.0389114	0.0148507	0.135998	0.0874003
AT3G12670	1.26715	1.34446	1.32852	1.07021	0.0612112	0.0880983	0.0953709	0.0744322
AT3G12700	1.83754	1.2659	0.98227	0.700334	0.53936	0.227457	0.201053	0.308424
AT3G12780	1.04905	0.930707	0.976603	1.05216	0.0387609	0.100633	0.0362407	0.0806341
AT3G12800	0.856946	0.86003	1.01381	1.08087	0.00533501	0.00465236	0.0552678	0.030358
AT3G12930	1.09737	1.0883	0.988324	0.893069	0.109523	0.0968253	0.147665	0.202092
AT3G13060	0.926885	0.92941	1.27014	1.27059	0.0649212	0.0602505	0.0471479	0.231799
AT3G13070	0.958115	0.938671	0.960352	1.01737	0.0703502	0.0100418	0.0398793	0.0665184
AT3G13080	0.729737	0.740002	1.03457	1.13295	0.0587946	0.0843561	0.186796	0.0610031
AT3G13110	0.970558	0.974451	1.0386	1.06429	0.0134315	0.0280657	0.0297046	0.0696392
AT3G13120	1.08066	1.07862	1.05566	0.924826	0.0767899	0.0306908	0.0889094	0.0111457
AT3G13160	0.999159	0.916584	0.846319	1.00307	0.132613	0.00987309	0.0778563	0.167878
AT3G13222	1.31223	1.36618	1.24297	1.50361	0.124028	0.101607	0.152746	0.106887
AT3G13224	1.43389	1.4272	1.13111	1.0884	0.105942	0.177854	0.194223	0.0661133
AT3G13235	1.24529	1.02135	1.00871	0.987333	0.0320972	0.117232	0.0284482	0.0499794
AT3G13290	1.11507	1.14043	1.1951	1.03594	0.0244147	0.0254016	0.0178136	0.0608802
AT3G13300	1.03266	1.02396	1.2122	0.98281	0.0294782	0.0346287	0.1458	0.0344702
AT3G13330	1.02371	1.01458	1.08977	0.965327	0.00511827	0.0209193	0.0688586	0.00386241
AT3G13410	1.35726	1.72393	1.73915	1.73287	0.155664	0.188991	0.264832	0.246832
AT3G13460	1.19138	1.26879	1.49082	1.25703	0.0838007	0.146421	0.19566	0.290184
AT3G13470	0.917208	0.9041	0.979822	1.15951	0.0276357	0.0347682	0.0519157	0.106434
AT3G13490	1.00517	0.984903	1.23847	1.28248	0.061305	0.038565	0.0765365	0.14611
AT3G13530	1.02257	1.13535	1.10033	1.00598	0.0386403	0.0224243	0.04191	0.0525755
AT3G13560	1.42461	1.16501	1.54232	1.36742	0.0962116	0.0310785	0.274552	0.123975
AT3G13580	1.055	0.96361	0.928855	0.958517	0.0219366	0.012895	0.0627284	0.0237523
AT3G13670	1.25755	1.20222	1.11029	1.50085	0.0959369	0.246282	0.042653	0.171116
AT3G13740	1.83928	2.05389	1.43749	1.20833	0.242824	0.277531	0.359471	0.07779
AT3G13750	1.26353	0.979617	0.902471	1.15015	0.0758932	0.0367724	0.0882224	0.133009
AT3G13772	0.675461	0.617057	0.731223	0.725567	0.0458591	0.00513825	0.0899091	0.0541077
AT3G13800	0.758239	0.702005	0.856666	0.80057	0.0841688	0.00849173	0.00874035	0.0213876
AT3G13860	1.43198	1.60143	1.62098	1.21496	0.11956	0.0726915	0.114116	0.0757331
AT3G13870	0.990468	0.903764	0.974992	1.11195	0.0549246	0.0695445	0.0210797	0.0851392
AT3G13920	1.21785	1.11819	1.07788	1.06011	0.093271	0.105287	0.0246817	0.0758242
AT3G13930	1.08134	1.25348	1.47995	1.1712	0.089119	0.0351596	0.0497974	0.0541801
AT3G14010	1.34709	1.33756	1.3217	1.40158	0.135171	0.0405301	0.127293	0.156881
AT3G14067	0.981641	0.905327	1.14464	1.48693	0.0372964	0.0445913	0.0289819	0.203981
AT3G14100	1.35467	1.27481	1.35369	1.15012	0.166432	0.261235	0.242883	0.0935691
AT3G14110	0.998583	0.964293	0.944487	0.849088	0.0703782	0.0180427	0.0772487	0.0181856
AT3G14120	1.46556	1.16073	1.19929	1.04444	0.03532	0.0650934	0.0535849	0.0624683
AT3G14210	0.956841	0.958492	1.00283	1.06385	0.0195606	0.0397584	0.0378005	0.102631
AT3G14240	1.0326	1.01276	1.15633	1.17336	0.135504	0.129804	0.097383	0.185637
AT3G14310	0.796866	0.774872	0.825807	1.00013	0.0244484	0.0520785	0.0155547	0.083126
AT3G14390	1.35458	1.24356	1.16935	1.1275	0.0770393	0.21556	0.0684149	0.111299
AT3G14415	1.01642	0.946008	0.957443	1.03213	0.0454733	0.0694567	0.0459749	0.0970051
AT3G14420	1.04142	0.968083	0.968854	1.07467	0.0345989	0.0779851	0.0520454	0.0892832
AT3G14600	0.927243	0.886765	0.966185	0.817836	0.0676774	0.0289822	0.12339	0.0597104
AT3G14650	1.60235	1.54788	1.41085	1.40409	0.084203	0.203872	0.136932	0.0739452
AT3G14690	1.22154	1.14866	0.944045	0.955389	0.144496	0.0911024	0.097004	0.0949413
AT3G14790	1.0395	1.06725	1.19735	1.19543	0.0448153	0.0243088	0.112287	0.194758
AT3G14840	1.1902	1.1384	1.30952	1.13207	0.0302434	0.0250676	0.0809256	0.112085
AT3G14900	1.66946	1.56128	1.31238	1.23816	0.0899567	0.0690295	0.107661	0.144087
AT3G14930	1.20778	1.11922	1.08381	1.08615	0.0155261	0.0449842	0.0568355	0.0435364
AT3G14940	0.777675	0.868244	1.03801	0.848085	0.0112316	0.0327801	0.0428954	0.145743
AT3G14990	1.21263	1.0986	1.10026	1.33742	0.0510434	0.0632852	0.0657336	0.222206
AT3G15000	1.14551	1.04682	0.960688	0.938556	0.0683032	0.0790561	0.0251784	0.0943366
[truncated: 2,345 more rows]
