# Supplementary material for: Photoperiodic control of the Arabidopsis proteome reveals a translational coincidence mechanism
Source: Mol Syst Biol. 2018 Mar 1;14(3):e7962. doi: 10.15252/msb.20177962 (PMC5830654; doi:10.15252/msb.20177962)
Supplement: Supplementary file 4 — Table EV2 [file MSB-14-e7962-s004.xlsx]

## Sheet: legend
Table EV2. KEGG pathway coverage. Comparison of the coverage of KEGG pathways (i.e. the proportion of proteins that are in each pathway that were quantified) in our photoperiod dataset, compared to the dataset of (Baerenfaller et al., 2012).

## Sheet: Table EV2
KEGG Pathway	No. in KEGG pathway	No. in (Baerenfaller et al., 2012)	% in (Baerenfaller et al., 2012)	No. in this study	% in this study	FC in coverage
Metabolic Pathways	1798	515	0.29	796	0.44	1.51724
Secondary Metabolism	959	315	0.33	468	0.49	1.48485
Amino Acid Metabolism	254	136	0.54	174	0.69	1.27778
Carbon Metabolism	217	126	0.58	153	0.71	1.22414
Ribosome	331	121	0.37	151	0.46	1.24324
Glycolysis	109	60	0.55	75	0.69	1.25455
Starch Synthesis	180	31	0.17	66	0.37	2.17647
Carbon Fixation	69	50	0.72	57	0.83	1.15278
Photosynthesis	76	41	0.54	56	0.74	1.37037
TCA cycle	60	38	0.63	47	0.78	1.2381
Peroxisome	81	23	0.28	41	0.51	1.82143
Proteasome	58	26	0.45	39	0.67	1.48889
Pentose Phosphate PW	53	28	0.53	37	0.7	1.32075
Ribosome Biogenesis	101	4	0.04	33	0.33	8.25
Fatty Acid Degradation	40	15	0.38	31	0.78	2.05263
Fatty Acid Synthesis	29	13	0.45	18	0.62	1.37778
Hormone Signalling	265	2	0.01	13	0.05	5
DNA replication	50	4	0.08	13	0.26	3.25
RNA Polymerase	45	3	0.07	6	0.13	1.85714
Basal Transcription Factors	56	0	0	5	0.09	Inf
Thiamine Metabolism	10	4	0.4	5	0.5	1.25
Regulation Autophagy	22	0	0	3	0.14	Inf
