# Supplementary material for: Photoperiodic control of the Arabidopsis proteome reveals a translational coincidence mechanism
Source: Mol Syst Biol. 2018 Mar 1;14(3):e7962. doi: 10.15252/msb.20177962 (PMC5830654; doi:10.15252/msb.20177962)
Supplement: Supplementary file 5 — Table EV3 [file MSB-14-e7962-s005.xlsx]

## Sheet: legend
Table EV3. Statistical analysis of protein changes across photoperiods. The results of analysis of variance (ANOVA) across photoperiods are given in ‘OVERALL p_value’. The multiple-testing corrected values (Benjamini–Hochberg) are given in ‘Global test’. The p-values for significant changes between pairs of photoperiods (Tukey Honest Significant Differences test, Benjamini-Hochberg corrected) are…

## Sheet: Table EV3, statistical analysis
AGI	OVERALL p_value	6h_vs_8h	8h_vs_12h	12h_vs_18h	6h_vs_12h	6h_vs_18h	8h_vs_18h	OVERALL_direction	MAX_FOLD_CHANGE	Global_test	KEGG_pathways
AT1G01050	1	1	1	1	1	1	1	0	0	1	ath00190 Oxidative phosphorylation
AT1G01080	0.00479833	0.432063	1	0.167348	0.360291	0.00701624	0.178708	0	-1.12041	0.00470355
AT1G01090	0.0143161	0.697823	0.540353	1	0.0393992	0.0286153	0.427313	0	-1.20998	0.0349181	ath01100 Metabolic pathways;ath01110 Biosynthesis of secondary metabolites;ath01200 Carbon metabolism;ath00010 Glycolysis / Gluconeogenesis;ath00620 Pyruvate metabolism;ath00020 Citrate cycle (TCA cycle)
AT1G01100	0.000538461	0.8062	1	0.182388	0.187589	0.00472772	0.0383314	0	-1.26684	0.00131335	ath03010 Ribosome
AT1G01220	0.00506642	1	0.360207	1	0.206255	0.0578173	0.0802594	0	1.13411	0.0123574	ath01100 Metabolic pathways;ath00520 Amino sugar and nucleotide sugar metabolism;ath00051 Fructose and mannose metabolism
AT1G01300	1	1	1	1	1	1	1	0	0	1
AT1G01320	0.00174179	1	0.934154	0.00300218	1	0.00033674	0.000995892	0	-1.17142	0.00424837
AT1G01470	1	1	1	1	1	1	1	0	0	1
AT1G01610	0.00351255	1	0.521275	1	0.124931	0.0311915	0.119082	0	-1.289	0.00856739	ath01100 Metabolic pathways;ath01110 Biosynthesis of secondary metabolites;ath00561 Glycerolipid metabolism;ath00564 Glycerophospholipid metabolism
AT1G01620	0.000343307	0.899064	0.501951	0.464156	0.0522333	0.0040792	0.027672	0	-1.55758	0.000837353
AT1G01630	1	1	1	1	1	1	1	0	0	1
AT1G01710	0.00388521	1	0.883867	0.243049	1	0.0429609	0.0296058	0	1.26544	0.00947634	ath01100 Metabolic pathways;ath01110 Biosynthesis of secondary metabolites;ath01040 Biosynthesis of unsaturated fatty acids;ath00062 Fatty acid elongation
AT1G01730	1	1	1	1	1	1	1	0	0	1
AT1G01790	0.000524392	0.352455	1	0.227769	0.0453867	0.00206723	0.0402372	0	-1.31938	0.00127903
AT1G01800	0.0134895	1	0.166413	1	0.285813	0.135463	0.052885	0	1.09814	0.032902
AT1G01820	1	1	1	1	1	1	1	0	0	1
AT1G01910	1	1	1	1	1	1	1	0	0	1
AT1G01930	1	1	1	1	1	1	1	0	0	1
AT1G01950	1	1	1	1	1	1	1	0	0	1
AT1G01960	1	1	1	1	1	1	1	0	0	1	ath04144 Endocytosis
AT1G01970	1	1	1	1	1	1	1	0	0	1
AT1G02080	1	1	1	1	1	1	1	0	0	1	ath03018 RNA degradation
AT1G02090	1	1	1	1	1	1	1	0	0	1
AT1G02100	1	1	1	1	1	1	1	0	0	1
AT1G02120	0.00854558	1	0.538287	0.967345	0.574203	0.11809	0.0862203	0	1.32594	0.0208434
AT1G02130	1	1	1	1	1	1	1	0	0	1
AT1G02140	0.00010534	0.596174	0.55086	0.172026	0.0328543	0.00140792	0.0122684	0	-1.33118	0.000256933	ath03013 RNA transport;ath03040 Spliceosome;ath03015 mRNA surveillance pathway
AT1G02145	0.0201547	1	1	0.667929	0.960303	0.139646	0.341475	0	1.62874	0.049159	ath01100 Metabolic pathways;ath00510 N-Glycan biosynthesis
AT1G02150	0.0048506	0.46083	0.19234	0.110301	1	0.0208971	0.00363718	0	-1.25325	0.011831
AT1G02280	1	1	1	1	1	1	1	0	0	1
AT1G02500	1	1	1	1	1	1	1	0	0	1	ath01100 Metabolic pathways;ath01110 Biosynthesis of secondary metabolites;ath01230 Biosynthesis of amino acids;ath00270 Cysteine and methionine metabolism
AT1G02560	0.0051372	1	1	0.783532	0.437652	0.0526171	0.180407	0	1.09725	0.01253
AT1G02690	1	1	1	1	1	1	1	0	0	1
AT1G02780	1	1	1	1	1	1	1	0	0	1	ath03010 Ribosome
AT1G02840	1	1	1	1	1	1	1	0	0	1	ath03040 Spliceosome
AT1G02890	1	1	1	1	1	1	1	0	0	1
AT1G02910	0.0147899	0.767389	0.899456	1	0.0956199	0.0421386	0.525431	0	-1.22543	0.0360738
AT1G02930	0.000391417	1	0.438183	0.0844918	0.524517	0.00479602	0.00511589	0	1.77954	0.000954697	ath00480 Glutathione metabolism
AT1G03000	1	1	1	1	1	1	1	0	0	1	ath04146 Peroxisome
AT1G03060	1	1	1	1	1	1	1	0	0	1
AT1G03090	1	1	1	1	1	1	1	0	0	1	ath01100 Metabolic pathways;ath00280 Valine, leucine and isoleucine degradation
AT1G03160	1	1	1	1	1	1	1	0	0	1
AT1G03220	1.51166e-05	0.683849	0.013753	0.0762676	0.00161072	9.44472e-05	0.000484945	0	-1.92822	3.68706e-05
AT1G03230	5.14279e-05	0.0918551	0.0920649	0.0615287	0.00137809	7.99622e-05	0.00148872	0	-1.99214	0.000125437
AT1G03280	1	1	1	1	1	1	1	0	0	1	ath03022 Basal transcription factors
AT1G03310	0.0177789	1	0.525333	0.972677	0.851348	0.229964	0.0851126	0	1.14809	0.0433641	ath01100 Metabolic pathways;ath01110 Biosynthesis of secondary metabolites;ath00500 Starch and sucrose metabolism
AT1G03400	0.00953908	0.922134	1	0.0718268	0.993542	0.0348405	0.0107894	0	1.89894	0.0232666
AT1G03475	1	1	1	1	1	1	1	0	0	1	ath01100 Metabolic pathways;ath01110 Biosynthesis of secondary metabolites;ath00860 Porphyrin and chlorophyll metabolism
AT1G03600	1	1	1	1	1	1	1	0	0	1	ath01100 Metabolic pathways;ath00195 Photosynthesis
AT1G03630	0.00436141	1	1	0.274325	0.953594	0.0393239	0.0793419	0	-1.13859	0.0106378	ath01100 Metabolic pathways;ath01110 Biosynthesis of secondary metabolites;ath00860 Porphyrin and chlorophyll metabolism
AT1G03680	1	1	1	1	1	1	1	0	0	1
AT1G03860	0.0142788	1	1	0.374821	0.967374	0.061576	0.29589	0	1.14803	0.0348272
AT1G03870	1.96869e-05	1	0.261686	0.0593927	0.0359375	0.000669804	0.00264729	0	-1.32916	4.80178e-05
AT1G03900	1	1	1	1	1	1	1	0	0	1
AT1G04080	0.0048506	0.155528	1	0.350081	0.0361363	0.00243426	0.262962	0	-1.26182	0.011831
AT1G04170	3.31302e-05	1	0.142042	0.114343	0.032228	0.0010333	0.00309281	0	-1.22859	8.08071e-05	ath03013 RNA transport
AT1G04190	1	1	1	1	1	1	1	0	0	1
AT1G04200	1	1	1	1	1	1	1	0	0	1
AT1G04350	1	1	1	1	1	1	1	0	0	1
AT1G04400	0.00272842	0.869521	0.0790752	1	0.00936571	0.00492533	0.0359525	0	2.50443	0.00665483	ath04712 Circadian rhythm - plant
AT1G04410	1	1	1	1	1	1	1	0	0	1	ath01100 Metabolic pathways;ath01110 Biosynthesis of secondary metabolites;ath01200 Carbon metabolism;ath00620 Pyruvate metabolism;ath00270 Cysteine and methionine metabolism;ath00710 Carbon fixation in photosynthetic organisms;ath00630 Glyoxylate and dicarboxylate metabolism;ath00020 Citrate cycle (TCA cycle)
AT1G04420	1	1	1	1	1	1	1	0	0	1
AT1G04430	0.00310774	1	0.0309117	1	0.0105629	0.00624803	0.0113588	0	1.2896	0.00758003
AT1G04480	1	1	1	1	1	1	1	0	0	1	ath03010 Ribosome
AT1G04510	1	1	1	1	1	1	1	0	0	1	ath03040 Spliceosome;ath04120 Ubiquitin mediated proteolysis
AT1G04530	1	1	1	1	1	1	1	0	0	1
AT1G04590	1	1	1	1	1	1	1	0	0	1
AT1G04620	1	1	1	1	1	1	1	0	0	1	ath01100 Metabolic pathways;ath01110 Biosynthesis of secondary metabolites;ath00860 Porphyrin and chlorophyll metabolism
AT1G04640	1	1	1	1	1	1	1	0	0	1	ath01100 Metabolic pathways;ath00785 Lipoic acid metabolism
AT1G04690	1	1	1	1	1	1	1	0	0	1
AT1G04710	0.00188753	0.930014	0.451122	0.0680661	1	0.00986296	0.00418379	0	1.47662	0.00460383	ath01100 Metabolic pathways;ath01110 Biosynthesis of secondary metabolites;ath04146 Peroxisome;ath01212 Fatty acid metabolism;ath00071 Fatty acid degradation;ath00280 Valine, leucine and isoleucine degradation;ath00592 alpha-Linolenic acid metabolism;ath01040 Biosynthesis of unsaturated fatty acids
AT1G04810	1	1	1	1	1	1	1	0	0	1	ath03050 Proteasome
AT1G04820	0.00166892	0.388561	1	0.132411	0.185583	0.00357703	0.0782038	0	-1.62647	0.00407062	ath04145 Phagosome
AT1G04850	1	1	1	1	1	1	1	0	0	1
AT1G04860	1	1	1	1	1	1	1	0	0	1
AT1G04950	1	1	1	1	1	1	1	0	0	1	ath03022 Basal transcription factors
AT1G04980	1	1	1	1	1	1	1	0	0	1	ath04141 Protein processing in endoplasmic reticulum
AT1G05010	1	1	1	1	1	1	1	0	0	1	ath01100 Metabolic pathways;ath01110 Biosynthesis of secondary metabolites;ath00270 Cysteine and methionine metabolism
AT1G05140	0.00548746	1	0.613313	0.184051	1	0.0443122	0.0144666	0	-1.2162	0.0133844
AT1G05150	0.00604355	0.3154	1	0.603104	0.0818015	0.00767356	0.362385	0	-1.37153	0.0147407
AT1G05180	1	1	1	1	1	1	1	0	0	1
AT1G05190	0.00572133	1	1	0.305334	0.942609	0.0435628	0.117889	0	-1.13352	0.0139548	ath03010 Ribosome
AT1G05320	1	1	1	1	1	1	1	0	0	1
AT1G05500	0.0121315	0.996762	0.734681	1	0.107202	0.0496129	0.390404	0	-1.37879	0.0295897
AT1G05520	1	1	1	1	1	1	1	0	0	1	ath04141 Protein processing in endoplasmic reticulum
AT1G05560	1	1	1	1	1	1	1	0	0	1
AT1G05620	1	1	1	1	1	1	1	0	0	1
AT1G05850	1	1	1	1	1	1	1	0	0	1
AT1G05910	0.000464388	0.382491	1	0.00558286	0.360248	0.000252459	0.00218201	0	-1.56305	0.00113268
AT1G05940	1	1	1	1	1	1	1	0	0	1
AT1G06000	1	1	1	1	1	1	1	0	0	1
AT1G06130	1	1	1	1	1	1	1	0	0	1	ath00620 Pyruvate metabolism
AT1G06190	1	1	1	1	1	1	1	0	0	1
AT1G06220	0.000344665	0.15485	1	0.072824	0.0166419	0.000486241	0.0159201	0	-1.29413	0.000840666	ath03040 Spliceosome
AT1G06230	1	1	1	1	1	1	1	0	0	1
AT1G06290	0.000113598	1	0.0309117	0.434826	0.00576313	0.000663942	0.00208529	0	1.69907	0.000277074	ath01100 Metabolic pathways;ath01110 Biosynthesis of secondary metabolites;ath04146 Peroxisome;ath01212 Fatty acid metabolism;ath00071 Fatty acid degradation;ath00592 alpha-Linolenic acid metabolism;ath01040 Biosynthesis of unsaturated fatty acids
AT1G06400	1	1	1	1	1	1	1	0	0	1
AT1G06410	1	1	1	1	1	1	1	0	0	1	ath01100 Metabolic pathways;ath00500 Starch and sucrose metabolism
AT1G06430	1	1	1	1	1	1	1	0	0	1
AT1G06460	0.000207867	0.173608	0.013753	0.585326	0.000651169	0.000103622	0.00121106	0	2.23374	0.000507005
AT1G06510	1	1	1	1	1	1	1	0	0	1
AT1G06530	1	1	1	1	1	1	1	0	0	1
AT1G06550	1	1	1	1	1	1	1	0	0	1	ath01100 Metabolic pathways;ath01200 Carbon metabolism;ath00280 Valine, leucine and isoleucine degradation;ath00410 beta-Alanine metabolism;ath00640 Propanoate metabolism
AT1G06650	1	1	1	1	1	1	1	0	0	1
AT1G06670	0.000360585	0.985706	0.0833584	0.0846064	0.230189	0.00267018	0.00181837	0	-1.59166	0.000879496	ath03018 RNA degradation
AT1G06680	1	1	1	1	1	1	1	0	0	1	ath01100 Metabolic pathways;ath00195 Photosynthesis
AT1G06690	0.00126342	0.404273	0.305356	1	0.0123232	0.00272669	0.0502699	0	-1.40715	0.00308157
AT1G06700	0.00267259	0.718099	0.703623	1	0.0589511	0.011915	0.146395	0	-1.363	0.00651866	ath04626 Plant-pathogen interaction
AT1G06820	1	1	1	1	1	1	1	0	0	1	ath01100 Metabolic pathways;ath01110 Biosynthesis of secondary metabolites;ath00906 Carotenoid biosynthesis
AT1G06890	1	1	1	1	1	1	1	0	0	1
AT1G06900	1	1	1	1	1	1	1	0	0	1
AT1G06950	1	1	1	1	1	1	1	0	0	1
AT1G07040	0.000170269	1	0.0176057	0.184051	0.01296	0.000760487	0.000873454	0	1.33589	0.000415301
AT1G07080	1	1	1	1	1	1	1	0	0	1
AT1G07110	0.0173549	0.0718565	0.425221	1	0.0020961	0.00114866	0.583165	0	-1.34613	0.0423299	ath00051 Fructose and mannose metabolism
AT1G07140	1	1	1	1	1	1	1	0	0	1
AT1G07250	1	1	1	1	1	1	1	0	0	1
AT1G07320	0.000145004	0.545649	0.418098	0.267815	0.0221417	0.00146343	0.0143067	0	-1.23289	0.000353676	ath03010 Ribosome
AT1G07370	1	1	1	1	1	1	1	0	0	1	ath03420 Nucleotide excision repair;ath03030 DNA replication;ath03430 Mismatch repair;ath03410 Base excision repair
AT1G07440	1.21981e-05	0.324377	0.0499917	0.059227	0.00286504	0.000118358	0.00101378	0	2.01151	2.9752e-05
AT1G07510	1	1	1	1	1	1	1	0	0	1
AT1G07660	0.000801165	0.3154	1	0.139899	0.0738291	0.00201582	0.0479469	0	-1.24358	0.00195411
AT1G07670	1	1	1	1	1	1	1	0	0	1
AT1G07705	1	1	1	1	1	1	1	0	0	1	ath03018 RNA degradation
AT1G07750	1	1	1	1	1	1	1	0	0	1
AT1G07810	1	1	1	1	1	1	1	0	0	1
AT1G07890	3.41249e-05	1	0.0391629	0.122099	0.0120593	0.000565892	0.00135211	0	1.49129	8.32334e-05	ath00480 Glutathione metabolism;ath00053 Ascorbate and aldarate metabolism
AT1G07910	1	1	1	1	1	1	1	0	0	1
AT1G07920	0.000149917	1	0.309474	0.264839	0.0846813	0.00371325	0.0109596	0	-1.24371	0.000365659	ath03013 RNA transport
AT1G08110	1	1	1	1	1	1	1	0	0	1	ath00620 Pyruvate metabolism
AT1G08130	0.000389945	0.324377	0.20418	0.620313	0.00733559	0.00103631	0.0169942	0	-1.45879	0.000951106	ath03420 Nucleotide excision repair;ath03030 DNA replication;ath03430 Mismatch repair;ath03410 Base excision repair
AT1G08160	1	1	1	1	1	1	1	0	0	1
AT1G08190	0.0016596	0.235512	1	0.226642	0.0490736	0.00219402	0.0940439	0	-1.25624	0.0040479
AT1G08200	1	1	1	1	1	1	1	0	0	1	ath01100 Metabolic pathways;ath00520 Amino sugar and nucleotide sugar metabolism
AT1G08360	1	1	1	1	1	1	1	0	0	1	ath03010 Ribosome
AT1G08370	1	1	1	1	1	1	1	0	0	1	ath03018 RNA degradation
AT1G08380	1	1	1	1	1	1	1	0	0	1	ath00195 Photosynthesis
AT1G08420	1	1	1	1	1	1	1	0	0	1
AT1G08450	1	1	1	1	1	1	1	0	0	1	ath04141 Protein processing in endoplasmic reticulum;ath04145 Phagosome
AT1G08470	1	1	1	1	1	1	1	0	0	1
AT1G08480	0.000683956	1	0.0940204	0.986085	0.0259704	0.00518325	0.0151524	0	1.17749	0.00166822
AT1G08490	1	1	1	1	1	1	1	0	0	1	ath01100 Metabolic pathways;ath00450 Selenocompound metabolism
AT1G08520	0.0172026	0.521908	1	0.479113	0.436437	0.0264628	0.598709	0	-1.19082	0.0419586	ath01100 Metabolic pathways;ath01110 Biosynthesis of secondary metabolites;ath00860 Porphyrin and chlorophyll metabolism
AT1G08550	1	1	1	1	1	1	1	0	0	1	ath01100 Metabolic pathways;ath01110 Biosynthesis of secondary metabolites;ath00906 Carotenoid biosynthesis
AT1G08640	0.00136457	1	0.62305	0.452059	0.443364	0.0249342	0.034786	0	1.10776	0.00332829
AT1G08800	0.00362403	1	0.709729	0.816653	0.408156	0.0526171	0.092158	0	1.21895	0.0088393
AT1G08820	1	1	1	1	1	1	1	0	0	1
AT1G08830	0.000758785	1	0.000152183	1	4.99906e-05	1.3646e-05	2.01613e-05	0	1.44241	0.00185074	ath04146 Peroxisome
AT1G08930	0.0176218	0.823156	1	0.468572	0.701477	0.0450896	0.505411	0	1.48061	0.0429809
AT1G08980	0.0198051	0.270708	1	1	0.0425367	0.0135745	0.816321	0	-1.1576	0.0483062	ath00330 Arginine and proline metabolism;ath00380 Tryptophan metabolism;ath00360 Phenylalanine metabolism
AT1G09010	1	1	1	1	1	1	1	0	0	1
AT1G09020	0.00274386	0.753713	0.711061	0.0213431	1	0.00420505	0.00196761	0	-1.29269	0.00669249
AT1G09130	1	1	1	1	1	1	1	0	0	1
AT1G09160	0.00407815	1	0.380155	0.668298	0.596084	0.058433	0.0307091	0	-1.26839	0.00994692
AT1G09210	1	1	1	1	1	1	1	0	0	1	ath04141 Protein processing in endoplasmic reticulum;ath04145 Phagosome
AT1G09240	0.00292664	0.543804	1	0.841223	0.0691537	0.00991135	0.18694	0	1.485	0.00713831
AT1G09270	1	1	1	1	1	1	1	0	0	1
AT1G09310	0.0125078	1	1	0.705462	0.902365	0.127731	0.199694	0	-1.11329	0.0305076
AT1G09330	1	1	1	1	1	1	1	0	0	1
AT1G09340	1	1	1	1	1	1	1	0	0	1
AT1G09430	1	1	1	1	1	1	1	0	0	1	ath01100 Metabolic pathways;ath01110 Biosynthesis of secondary metabolites;ath00020 Citrate cycle (TCA cycle)
AT1G09490	1	1	1	1	1	1	1	0	0	1
AT1G09590	0.000139586	1	0.0949168	0.460355	0.0179808	0.00174732	0.00642765	0	-1.14152	0.000340461	ath03010 Ribosome
AT1G09620	0.0199943	0.655503	1	0.434826	0.644478	0.0361113	0.578951	0	-1.14175	0.0487677	ath00970 Aminoacyl-tRNA biosynthesis
AT1G09630	1	1	1	1	1	1	1	0	0	1	ath04144 Endocytosis
AT1G09640	1	1	1	1	1	1	1	0	0	1
AT1G09750	0.000233946	0.0719408	0.709941	0.0611121	0.00318316	0.000131538	0.00549917	0	-1.50608	0.000570614
AT1G09760	0.00224936	0.430104	1	0.725999	0.0503505	0.00609035	0.149522	0	-1.21309	0.00548636	ath03040 Spliceosome
AT1G09770	0.00246506	0.14775	1	0.508587	0.013143	0.00146343	0.123223	0	-1.36329	0.00601249	ath03040 Spliceosome
AT1G09780	1	1	1	1	1	1	1	0	0	1	ath01100 Metabolic pathways;ath01110 Biosynthesis of secondary metabolites;ath01200 Carbon metabolism;ath01230 Biosynthesis of amino acids;ath00010 Glycolysis / Gluconeogenesis;ath00260 Glycine, serine and threonine metabolism
AT1G09795	1	1	1	1	1	1	1	0	0	1	ath01100 Metabolic pathways;ath01110 Biosynthesis of secondary metabolites;ath01230 Biosynthesis of amino acids;ath00340 Histidine metabolism
AT1G09830	1	1	1	1	1	1	1	0	0	1	ath01100 Metabolic pathways;ath01110 Biosynthesis of secondary metabolites;ath00230 Purine metabolism
AT1G09850	0.00794487	1	0.587332	0.546248	0.960303	0.101578	0.039125	0	1.34518	0.0193782
AT1G09870	0.00830385	0.922134	0.53506	0.26369	1	0.0726185	0.0177129	0	-1.37242	0.0202538	ath01100 Metabolic pathways;ath00010 Glycolysis / Gluconeogenesis;ath00562 Inositol phosphate metabolism
AT1G10170	1	1	1	1	1	1	1	0	0	1
AT1G10270	1	1	1	1	1	1	1	0	0	1
AT1G10290	1	1	1	1	1	1	1	0	0	1	ath04144 Endocytosis
AT1G10370	6.23927e-06	0.213218	0.0611802	0.0275386	0.00237965	7.90245e-05	0.00068501	0	-1.86968	1.52181e-05	ath00480 Glutathione metabolism
AT1G10390	1	1	1	1	1	1	1	0	0	1	ath03013 RNA transport
AT1G10490	0.00314663	0.404273	1	0.118506	0.32097	0.00477607	0.111468	0	-1.37405	0.00767489	ath03008 Ribosome biogenesis in eukaryotes
AT1G10510	1	1	1	1	1	1	1	0	0	1
AT1G10580	1	1	1	1	1	1	1	0	0	1	ath03040 Spliceosome
AT1G10670	1	1	1	1	1	1	1	0	0	1	ath01100 Metabolic pathways;ath01110 Biosynthesis of secondary metabolites;ath00020 Citrate cycle (TCA cycle)
AT1G10760	1	1	1	1	1	1	1	0	0	1
AT1G10830	1	1	1	1	1	1	1	0	0	1	ath01100 Metabolic pathways;ath01110 Biosynthesis of secondary metabolites;ath00906 Carotenoid biosynthesis
AT1G10840	1	1	1	1	1	1	1	0	0	1	ath03013 RNA transport
AT1G10940	0.00246506	1	0.702905	0.88124	0.196022	0.0284304	0.106087	0	-1.29137	0.00601249	ath04016 MAPK signaling pathway - plant;ath04075 Plant hormone signal transduction
AT1G10950	1	1	1	1	1	1	1	0	0	1
AT1G10960	0.000424252	0.735319	0.0657202	0.948595	0.0068524	0.00141215	0.00962694	0	1.41918	0.00103479	ath00195 Photosynthesis
AT1G11090	1	1	1	1	1	1	1	0	0	1
AT1G11260	9.97952e-05	0.869521	0.513806	0.178616	0.050936	0.00188572	0.0118647	0	-1.71685	0.000243408
AT1G11360	1	1	1	1	1	1	1	0	0	1
AT1G11430	1.64183e-05	1	0.0498505	0.0941971	0.0086611	0.000377155	0.00131927	0	-1.23142	4.00454e-05
AT1G11480	1	1	1	1	1	1	1	0	0	1
AT1G11545	1	1	1	1	1	1	1	0	0	1
AT1G11580	0.00022156	1	0.0315546	0.66129	0.00709263	0.00104164	0.00289185	0	1.51154	0.000540403	ath01100 Metabolic pathways;ath00040 Pentose and glucuronate interconversions
AT1G11650	1	1	1	1	1	1	1	0	0	1
AT1G11660	1	1	1	1	1	1	1	0	0	1
AT1G11680	0.00920171	1	0.58091	0.508587	1	0.110479	0.0358452	0	-1.31578	0.0224437	ath01100 Metabolic pathways;ath01110 Biosynthesis of secondary metabolites;ath00100 Steroid biosynthesis
AT1G11720	0.00382674	0.45746	0.798114	1	0.0382416	0.00878524	0.209344	0	-1.26128	0.00933373
AT1G11750	1	1	1	1	1	1	1	0	0	1
AT1G11820	1	1	1	1	1	1	1	0	0	1	ath00500 Starch and sucrose metabolism
AT1G11840	0.00055832	1	0.129929	0.688844	0.0720675	0.00785197	0.012524	0	1.1696	0.00136179	ath00620 Pyruvate metabolism
AT1G11860	1	1	1	1	1	1	1	0	0	1	ath01100 Metabolic pathways;ath01110 Biosynthesis of secondary metabolites;ath01200 Carbon metabolism;ath00630 Glyoxylate and dicarboxylate metabolism;ath00260 Glycine, serine and threonine metabolism;ath00670 One carbon pool by folate
AT1G11870	1	1	1	1	1	1	1	0	0	1	ath00970 Aminoacyl-tRNA biosynthesis
AT1G11890	1	1	1	1	1	1	1	0	0	1	ath04145 Phagosome;ath04130 SNARE interactions in vesicular transport
AT1G11910	0.00270313	1	1	0.196753	0.982354	0.0289859	0.0311857	0	1.16775	0.00659315
AT1G11930	1	1	1	1	1	1	1	0	0	1
AT1G12000	1	1	1	1	1	1	1	0	0	1	ath01100 Metabolic pathways;ath01110 Biosynthesis of secondary metabolites;ath00010 Glycolysis / Gluconeogenesis;ath00030 Pentose phosphate pathway;ath00051 Fructose and mannose metabolism
AT1G12050	1	1	1	1	1	1	1	0	0	1	ath01100 Metabolic pathways;ath00350 Tyrosine metabolism
AT1G12080	1	1	1	1	1	1	1	0	0	1
AT1G12110	1	1	1	1	1	1	1	0	0	1
AT1G12140	0.00187701	0.352455	0.661947	0.910507	0.0207845	0.00378154	0.102336	0	1.61998	0.00457818
AT1G12230	1	1	1	1	1	1	1	0	0	1	ath01100 Metabolic pathways;ath01110 Biosynthesis of secondary metabolites;ath01200 Carbon metabolism;ath01230 Biosynthesis of amino acids;ath00030 Pentose phosphate pathway
AT1G12240	1	1	1	1	1	1	1	0	0	1	ath01100 Metabolic pathways;ath00500 Starch and sucrose metabolism;ath00052 Galactose metabolism
AT1G12250	1	1	1	1	1	1	1	0	0	1
AT1G12270	1	1	1	1	1	1	1	0	0	1
AT1G12310	1	1	1	1	1	1	1	0	0	1	ath04626 Plant-pathogen interaction
AT1G12350	1	1	1	1	1	1	1	0	0	1	ath01100 Metabolic pathways;ath00770 Pantothenate and CoA biosynthesis
AT1G12360	0.00694173	1	0.0478407	0.945695	0.00957679	0.010318	0.0365384	0	1.27089	0.0169314
AT1G12410	1	1	1	1	1	1	1	0	0	1
AT1G12470	1	1	1	1	1	1	1	0	0	1
AT1G12520	0.000102499	1	0.0456683	0.329451	0.0136969	0.00111912	0.00259519	0	1.722	0.000250003
AT1G12770	0.000166464	1	0.342939	0.314506	0.0703019	0.0036421	0.0134199	0	-1.93021	0.000406019
AT1G12780	1	1	1	1	1	1	1	0	0	1	ath01100 Metabolic pathways;ath00520 Amino sugar and nucleotide sugar metabolism;ath00052 Galactose metabolism
AT1G12800	0.0132898	0.388561	1	1	0.0751593	0.0182947	0.625478	0	-1.19082	0.032415
AT1G12840	1	1	1	1	1	1	1	0	0	1	ath01100 Metabolic pathways;ath00190 Oxidative phosphorylation;ath04145 Phagosome
AT1G12900	1	1	1	1	1	1	1	0	0	1	ath01100 Metabolic pathways;ath01200 Carbon metabolism;ath00710 Carbon fixation in photosynthetic organisms
AT1G12930	0.00527548	1	1	0.616058	0.648901	0.0587509	0.145387	0	-1.25352	0.0128673
AT1G13020	1	1	1	1	1	1	1	0	0	1
AT1G13060	1	1	1	1	1	1	1	0	0	1	ath03050 Proteasome
AT1G13080	0.00228623	0.305865	0.0494082	0.0762676	0.678143	0.00533048	0.001169	0	-1.69101	0.00557629
AT1G13090	1	1	1	1	1	1	1	0	0	1
AT1G13110	0.000611945	1	0.536744	0.368103	0.27775	0.0127172	0.0238882	0	-1.26723	0.00149258
AT1G13190	1	1	1	1	1	1	1	0	0	1	ath03015 mRNA surveillance pathway
AT1G13210	0.00727725	1	1	0.435358	0.976008	0.0782107	0.102428	0	-1.45386	0.0177498
AT1G13270	8.62085e-05	1	0.0456683	0.186525	0.0216122	0.00111912	0.00186194	0	-1.13899	0.000210269
AT1G13280	0.000761922	1	0.0309117	0.546558	0.039336	0.00376137	0.00249676	0	1.27414	0.00185839	ath01100 Metabolic pathways;ath01110 Biosynthesis of secondary metabolites;ath00592 alpha-Linolenic acid metabolism
AT1G13320	1	1	1	1	1	1	1	0	0	1	ath03015 mRNA surveillance pathway
AT1G13440	1	1	1	1	1	1	1	0	0	1	ath01100 Metabolic pathways;ath01110 Biosynthesis of secondary metabolites;ath01200 Carbon metabolism;ath01230 Biosynthesis of amino acids;ath00010 Glycolysis / Gluconeogenesis;ath00710 Carbon fixation in photosynthetic organisms
AT1G13730	0.0155625	0.929998	1	0.920898	0.381811	0.0620711	0.539619	0	-1.49307	0.0379582
AT1G13820	0.000431517	0.471508	0.238904	0.705462	0.0123269	0.00177388	0.0222301	0	1.52336	0.0010525
AT1G13870	1	1	1	1	1	1	1	0	0	1
AT1G13900	0.00659324	1	0.116933	1	0.0622973	0.038528	0.0529929	0	1.36213	0.0160814
AT1G13930	1	1	1	1	1	1	1	0	0	1
AT1G13980	1	1	1	1	1	1	1	0	0	1	ath04144 Endocytosis
AT1G14000	1	1	1	1	1	1	1	0	0	1
AT1G14030	0.00375962	1	0.0525946	1	0.0476678	0.0195607	0.0148343	0	-1.27049	0.00917001
AT1G14150	1	1	1	1	1	1	1	0	0	1	ath01100 Metabolic pathways;ath00195 Photosynthesis
AT1G14250	1	1	1	1	1	1	1	0	0	1	ath00230 Purine metabolism;ath00240 Pyrimidine metabolism
AT1G14270	1	1	1	1	1	1	1	0	0	1
AT1G14320	1	1	1	1	1	1	1	0	0	1	ath03010 Ribosome
AT1G14345	0.000950319	0.68818	1	0.0844918	0.361218	0.00362326	0.0354317	0	-1.17414	0.0023179
AT1G14380	0.00202564	0.213218	1	0.499254	0.0233349	0.00227052	0.120001	0	-1.40562	0.00494069
AT1G14410	1	1	1	1	1	1	1	0	0	1
AT1G14510	0.00525454	0.766337	0.0201365	1	0.0279889	0.012554	0.00415703	0	-1.53711	0.0128162
AT1G14570	1	1	1	1	1	1	1	0	0	1
AT1G14610	0.0109497	0.243872	1	0.494393	0.100451	0.0073664	0.55286	0	-1.25293	0.0267071	ath00970 Aminoacyl-tRNA biosynthesis
AT1G14650	0.00386377	0.224451	1	0.328061	0.0619652	0.00346205	0.220405	0	-1.3342	0.00942405	ath03040 Spliceosome
AT1G14710	1	1	1	1	1	1	1	0	0	1
AT1G14810	1	1	1	1	1	1	1	0	0	1	ath01100 Metabolic pathways;ath01110 Biosynthesis of secondary metabolites;ath01230 Biosynthesis of amino acids;ath00270 Cysteine and methionine metabolism;ath01210 2-Oxocarboxylic acid metabolism;ath00260 Glycine, serine and threonine metabolism;ath00300 Lysine biosynthesis;ath00261 Monobactam biosynthesis
AT1G14820	1	1	1	1	1	1	1	0	0	1
AT1G14830	0.000831791	1	0.140386	1	0.0277921	0.00606383	0.0240052	0	1.28876	0.0020288
AT1G14850	1	1	1	1	1	1	1	0	0	1	ath03013 RNA transport
AT1G14910	1	1	1	1	1	1	1	0	0	1
AT1G14980	1	1	1	1	1	1	1	0	0	1
AT1G15130	1	1	1	1	1	1	1	0	0	1	ath04144 Endocytosis
AT1G15140	1	1	1	1	1	1	1	0	0	1
AT1G15290	2.56678e-05	1	0.365333	0.00324449	0.0566701	8.85349e-05	0.000309338	0	-1.4475	6.26058e-05
AT1G15340	1	1	1	1	1	1	1	0	0	1
AT1G15470	1	1	1	1	1	1	1	0	0	1	ath03013 RNA transport
AT1G15500	0.000408963	1	0.918145	0.101472	0.508271	0.00548365	0.0129815	0	-1.34311	0.000997492
AT1G15690	0.0056499	1	0.146783	1	0.100974	0.045221	0.0487764	0	1.14457	0.0137805	ath00190 Oxidative phosphorylation
AT1G15710	1	1	1	1	1	1	1	0	0	1	ath01100 Metabolic pathways;ath01110 Biosynthesis of secondary metabolites;ath01230 Biosynthesis of amino acids;ath00400 Phenylalanine, tyrosine and tryptophan biosynthesis
AT1G15730	0.000663656	1	0.461034	0.212777	0.472154	0.0115096	0.012468	0	-1.54489	0.00161871
AT1G15750	1	1	1	1	1	1	1	0	0	1
AT1G15780	1	1	1	1	1	1	1	0	0	1
AT1G15820	1	1	1	1	1	1	1	0	0	1	ath01100 Metabolic pathways;ath00196 Photosynthesis - antenna proteins
AT1G15910	1	1	1	1	1	1	1	0	0	1
AT1G15930	0.000441162	1	1	0.158072	0.264653	0.00528957	0.0279928	0	-1.1908	0.00107603	ath03010 Ribosome
AT1G15950	1	1	1	1	1	1	1	0	0	1	ath01100 Metabolic pathways;ath01110 Biosynthesis of secondary metabolites;ath00940 Phenylpropanoid biosynthesis
AT1G15980	1	1	1	1	1	1	1	0	0	1
AT1G16080	0.00030183	0.352455	0.302952	0.463572	0.0103099	0.00113152	0.0176447	0	1.25028	0.000736187
AT1G16210	1	1	1	1	1	1	1	0	0	1
AT1G16270	1	1	1	1	1	1	1	0	0	1
AT1G16300	1	1	1	1	1	1	1	0	0	1	ath01100 Metabolic pathways;ath01110 Biosynthesis of secondary metabolites;ath01200 Carbon metabolism;ath01230 Biosynthesis of amino acids;ath00010 Glycolysis / Gluconeogenesis;ath00710 Carbon fixation in photosynthetic organisms
AT1G16340	1	1	1	1	1	1	1	0	0	1	ath01100 Metabolic pathways
AT1G16350	1	1	1	1	1	1	1	0	0	1	ath01100 Metabolic pathways;ath01110 Biosynthesis of secondary metabolites;ath00230 Purine metabolism
AT1G16410	0.00747702	0.315262	0.0750729	0.887793	0.00351292	0.00286944	0.0870363	0	1.62661	0.018237	ath01110 Biosynthesis of secondary metabolites;ath01210 2-Oxocarboxylic acid metabolism;ath00966 Glucosinolate biosynthesis
AT1G16460	1	1	1	1	1	1	1	0	0	1	ath01100 Metabolic pathways;ath00270 Cysteine and methionine metabolism;ath00920 Sulfur metabolism;ath04122 Sulfur relay system
AT1G16720	1	1	1	1	1	1	1	0	0	1
AT1G16880	0.0185719	1	1	0.244023	1	0.105776	0.115917	0	1.12836	0.0452984
AT1G16890	0.0111342	1	0.682733	1	0.505277	0.133146	0.164104	0	1.1479	0.0271573	ath04120 Ubiquitin mediated proteolysis
AT1G16920	1	1	1	1	1	1	1	0	0	1	ath04144 Endocytosis
AT1G17050	1	1	1	1	1	1	1	0	0	1	ath01110 Biosynthesis of secondary metabolites;ath00900 Terpenoid backbone biosynthesis
AT1G17100	0.00251943	0.558925	0.367067	0.0305352	1	0.00548909	0.00190094	0	1.35119	0.00614509
AT1G17160	1	1	1	1	1	1	1	0	0	1	ath00030 Pentose phosphate pathway
AT1G17220	0.00182544	0.246522	0.78474	0.763448	0.0154448	0.00227052	0.0963809	0	-1.32196	0.00445238
AT1G17290	1	1	1	1	1	1	1	0	0	1	ath01100 Metabolic pathways;ath01200 Carbon metabolism;ath01230 Biosynthesis of amino acids;ath00710 Carbon fixation in photosynthetic organisms;ath01210 2-Oxocarboxylic acid metabolism;ath00250 Alanine, aspartate and glutamate metabolism;ath00220 Arginine biosynthesis
AT1G17370	1	1	1	1	1	1	1	0	0	1
AT1G17470	0.0168521	1	1	0.837286	0.591381	0.0859319	0.477762	0	-1.25303	0.0411036
AT1G17580	0.0126421	0.97506	1	0.343574	0.842561	0.0395521	0.333746	0	-1.25528	0.030835
AT1G17620	0.0161776	1	0.945601	1	0.341711	0.115679	0.398732	0	1.3157	0.0394586
AT1G17650	1	1	1	1	1	1	1	0	0	1	ath01100 Metabolic pathways;ath01200 Carbon metabolism;ath00630 Glyoxylate and dicarboxylate metabolism;ath00650 Butanoate metabolism
AT1G17720	1	1	1	1	1	1	1	0	0	1	ath03015 mRNA surveillance pathway
AT1G17745	0.000134546	0.305865	0.733998	0.115668	0.0184004	0.000744516	0.0117817	0	1.67746	0.000328168	ath01100 Metabolic pathways;ath01200 Carbon metabolism;ath01230 Biosynthesis of amino acids;ath00260 Glycine, serine and threonine metabolism
AT1G17860	1	1	1	1	1	1	1	0	0	1
AT1G17880	2.19823e-06	0.177413	0.0388621	0.0116965	0.0015281	3.62152e-05	0.000307227	0	-1.19845	5.36166e-06
AT1G17890	1	1	1	1	1	1	1	0	0	1	ath01100 Metabolic pathways;ath00520 Amino sugar and nucleotide sugar metabolism;ath00051 Fructose and mannose metabolism
AT1G18060	1	1	1	1	1	1	1	0	0	1
AT1G18070	0.00127377	1	0.171113	0.924859	0.0990532	0.0160986	0.0238882	0	1.28357	0.00310683	ath03015 mRNA surveillance pathway
AT1G18080	0.0110597	1	1	0.867189	0.505748	0.0760489	0.346987	0	-1.13809	0.0269755
AT1G18170	0.00141819	1	0.110012	0.964183	0.0809101	0.0146336	0.0168972	0	1.34183	0.00345908
AT1G18210	0.0130343	0.432063	0.941875	1	0.0453867	0.0186112	0.555396	0	-1.37596	0.0317918	ath04626 Plant-pathogen interaction
AT1G18260	1	1	1	1	1	1	1	0	0	1	ath04141 Protein processing in endoplasmic reticulum
AT1G18270	1	1	1	1	1	1	1	0	0	1
AT1G18450	1	1	1	1	1	1	1	0	0	1
AT1G18500	1	1	1	1	1	1	1	0	0	1	ath01100 Metabolic pathways;ath01110 Biosynthesis of secondary metabolites;ath01230 Biosynthesis of amino acids;ath00620 Pyruvate metabolism;ath01210 2-Oxocarboxylic acid metabolism;ath00290 Valine, leucine and isoleucine biosynthesis
AT1G18540	1	1	1	1	1	1	1	0	0	1	ath03010 Ribosome
AT1G18580	1	1	1	1	1	1	1	0	0	1	ath00520 Amino sugar and nucleotide sugar metabolism
AT1G18590	8.81142e-05	0.183162	0.0613857	0.214167	0.0021946	0.000180349	0.0025993	0	1.56379	0.000214917	ath01110 Biosynthesis of secondary metabolites;ath00966 Glucosinolate biosynthesis
AT1G18700	1	1	1	1	1	1	1	0	0	1
AT1G18730	1	1	1	1	1	1	1	0	0	1
AT1G19110	1	1	1	1	1	1	1	0	0	1
AT1G19130	0.00199165	1	0.651943	0.810252	0.22913	0.0281528	0.0782038	0	1.18975	0.00485778
AT1G19140	0.000168426	1	0.421929	0.0721939	0.306613	0.00272669	0.00428153	0	1.38458	0.000410804
AT1G19150	1	1	1	1	1	1	1	0	0	1	ath00196 Photosynthesis - antenna proteins
AT1G19360	1	1	1	1	1	1	1	0	0	1	ath00514 Other types of O-glycan biosynthesis
AT1G19370	1	1	1	1	1	1	1	0	0	1
AT1G19430	1	1	1	1	1	1	1	0	0	1
AT1G19450	1	1	1	1	1	1	1	0	0	1
AT1G19520	1	1	1	1	1	1	1	0	0	1
AT1G19570	0.00102472	1	0.145289	0.761439	0.120383	0.0139094	0.0156393	0	1.33192	0.00249938	ath01100 Metabolic pathways;ath00480 Glutathione metabolism;ath00053 Ascorbate and aldarate metabolism
AT1G19580	1	1	1	1	1	1	1	0	0	1
AT1G19670	1	1	1	1	1	1	1	0	0	1	ath01100 Metabolic pathways;ath01110 Biosynthesis of secondary metabolites;ath00860 Porphyrin and chlorophyll metabolism
AT1G19720	0.00390113	0.879212	1	0.825103	0.175212	0.0225121	0.220287	0	-1.33572	0.00951518
AT1G19740	1	1	1	1	1	1	1	0	0	1
AT1G19800	1	1	1	1	1	1	1	0	0	1
AT1G19835	0.00895443	1	1	0.0315456	0.905523	0.0130017	0.0143254	0	-1.44239	0.0218406
AT1G19870	1	1	1	1	1	1	1	0	0	1
AT1G19920	0.00472863	1	0.981035	0.754982	0.478872	0.0548852	0.147227	0	1.16693	0.0115335	ath01100 Metabolic pathways;ath00230 Purine metabolism;ath00920 Sulfur metabolism;ath00450 Selenocompound metabolism;ath00261 Monobactam biosynthesis
AT1G20010	9.36099e-05	0.327245	1	0.0275386	0.0476678	0.00044009	0.00462678	0	-1.62106	0.000228322	ath04145 Phagosome
AT1G20020	1	1	1	1	1	1	1	0	0	1	ath01100 Metabolic pathways;ath00195 Photosynthesis
AT1G20110	7.88011e-05	1	0.414982	0.150609	0.0607057	0.00187829	0.00840165	0	1.4116	0.000192202
AT1G20160	0.000208053	0.145954	0.00674281	0.567691	0.000328494	5.61746e-05	0.000646641	0	6.13716	0.000507458
AT1G20200	1	1	1	1	1	1	1	0	0	1	ath03050 Proteasome
AT1G20220	0.00129846	0.0793214	1	0.126884	0.0068524	0.000377155	0.0380977	0	-1.44955	0.00316705
AT1G20225	0.0044225	0.907679	0.119404	0.693733	0.422117	0.0414972	0.0118494	0	1.20787	0.0107868
AT1G20330	0.00392536	0.854397	1	0.569322	0.280276	0.0210917	0.214778	0	-1.2123	0.00957427	ath01110 Biosynthesis of secondary metabolites;ath00100 Steroid biosynthesis
AT1G20340	0.0148899	0.3154	1	0.612611	0.157385	0.0135827	0.664441	0	-1.19537	0.0363177	ath00195 Photosynthesis
AT1G20450	1	1	1	1	1	1	1	0	0	1
AT1G20510	0.0121862	1	0.0637292	0.828236	0.0128707	0.019043	0.0793419	0	2.05316	0.0297232	ath01100 Metabolic pathways;ath01110 Biosynthesis of secondary metabolites;ath00592 alpha-Linolenic acid metabolism
AT1G20620	0.0055197	0.680559	0.00898673	0.406431	0.001013	0.000967108	0.00642451	0	1.5159	0.013463	ath01110 Biosynthesis of secondary metabolites;ath01200 Carbon metabolism;ath00630 Glyoxylate and dicarboxylate metabolism;ath04146 Peroxisome;ath00380 Tryptophan metabolism;ath04016 MAPK signaling pathway - plant
AT1G20630	1	1	1	1	1	1	1	0	0	1	ath01110 Biosynthesis of secondary metabolites;ath01200 Carbon metabolism;ath00630 Glyoxylate and dicarboxylate metabolism;ath04146 Peroxisome;ath00380 Tryptophan metabolism;ath04016 MAPK signaling pathway - plant
AT1G20760	1	1	1	1	1	1	1	0	0	1
AT1G20810	0.00236769	1	0.442517	1	0.116517	0.0245498	0.0802453	0	-1.17486	0.00577498
AT1G20840	0.00811223	0.841308	0.313307	1	0.0288143	0.0195335	0.203607	0	1.52778	0.0197864
AT1G20950	0.0123224	1	0.1359	1	0.0467547	0.0495873	0.111675	0	1.21331	0.0300553	ath01100 Metabolic pathways;ath01110 Biosynthesis of secondary metabolites;ath00010 Glycolysis / Gluconeogenesis;ath00030 Pentose phosphate pathway;ath00051 Fructose and mannose metabolism
AT1G20960	0.00246506	0.645179	0.551962	0.0072007	1	0.000773964	0.00512509	0	-1.26913	0.00601249	ath03040 Spliceosome
AT1G20970	1	1	1	1	1	1	1	0	0	1
AT1G21080	1	1	1	1	1	1	1	0	0	1
AT1G21130	0.0058155	1	1	0.538829	0.840268	0.0713358	0.106418	0	-1.19528	0.0141845
AT1G21250	0.000654458	0.155528	0.00898673	1	0.000454255	0.000109545	0.00150866	0	3.72822	0.00159627
AT1G21350	1	1	1	1	1	1	1	0	0	1
AT1G21380	0.00256199	1	0.0402369	1	0.0257202	0.010206	0.0107565	0	1.39669	0.0062489
AT1G21440	1.82811e-05	1	0.0246454	0.070224	0.0059322	0.000235685	0.000646641	0	1.43589	4.45891e-05
AT1G21600	0.00727362	1	0.945777	1	0.240132	0.0524886	0.278405	0	-1.23739	0.0177409
AT1G21630	0.0200603	1	0.911979	0.0746978	1	0.0339027	0.0847598	0	-1.19952	0.0489287
AT1G21640	1	1	1	1	1	1	1	0	0	1	ath01100 Metabolic pathways;ath00760 Nicotinate and nicotinamide metabolism
AT1G21650	1	1	1	1	1	1	1	0	0	1	ath03060 Protein export
AT1G21670	1	1	1	1	1	1	1	0	0	1
AT1G21680	0.000333292	1	0.013753	0.945695	0.00230095	0.000444212	0.00170402	0	2.2557	0.000812926
AT1G21690	1	1	1	1	1	1	1	0	0	1	ath03420 Nucleotide excision repair;ath03030 DNA replication;ath03430 Mismatch repair
AT1G21700	0.0198192	1	0.833131	0.79813	1	0.238796	0.115558	0	-1.65819	0.0483405
AT1G21720	1	1	1	1	1	1	1	0	0	1	ath03050 Proteasome
AT1G21750	0.00312286	1	0.0637292	1	0.043655	0.0173297	0.0186175	0	1.36154	0.0076169	ath04141 Protein processing in endoplasmic reticulum
AT1G21810	1	1	1	1	1	1	1	0	0	1
AT1G21880	1	1	1	1	1	1	1	0	0	1
AT1G22060	1	1	1	1	1	1	1	0	0	1
AT1G22300	1	1	1	1	1	1	1	0	0	1
AT1G22330	0.00013913	1	0.588706	0.0896902	0.231285	0.00282064	0.00674543	0	-1.58265	0.000339349
AT1G22360	0.00740863	1	0.466691	0.8201	0.696073	0.104558	0.0511823	0	-1.19468	0.0180702
AT1G22410	5.43101e-05	0.554678	1	0.0116965	0.076538	0.000255294	0.00167312	0	-1.35511	0.000132467	ath01100 Metabolic pathways;ath01110 Biosynthesis of secondary metabolites;ath01230 Biosynthesis of amino acids;ath00400 Phenylalanine, tyrosine and tryptophan biosynthesis
AT1G22430	0.0022195	0.249452	0.17934	1	0.00511445	0.00162858	0.0524962	0	-1.5434	0.00541354	ath01100 Metabolic pathways;ath01110 Biosynthesis of secondary metabolites;ath01200 Carbon metabolism;ath00010 Glycolysis / Gluconeogenesis;ath00071 Fatty acid degradation;ath00350 Tyrosine metabolism
AT1G22450	1	1	1	1	1	1	1	0	0	1	ath01100 Metabolic pathways;ath00190 Oxidative phosphorylation
AT1G22520	1	1	1	1	1	1	1	0	0	1
AT1G22530	0.0141155	0.347461	0.0357293	0.372255	0.00230095	0.00321608	0.0830876	0	-1.56216	0.0344288
AT1G22610	1	1	1	1	1	1	1	0	0	1
AT1G22700	0.000135665	0.14775	0.454439	0.110301	0.00532716	0.000277769	0.00655796	0	-1.15412	0.000330898
AT1G22710	1	1	1	1	1	1	1	0	0	1
AT1G22730	0.00070757	1	0.087744	0.892283	0.0406706	0.00664753	0.0120694	0	1.54212	0.00172582
AT1G22740	1	1	1	1	1	1	1	0	0	1	ath04144 Endocytosis;ath04145 Phagosome
AT1G22780	0.00282002	1	0.556197	1	0.139649	0.0286541	0.103459	0	-1.10308	0.00687825	ath03010 Ribosome
AT1G22800	1	1	1	1	1	1	1	0	0	1
AT1G22870	1	1	1	1	1	1	1	0	0	1
AT1G22920	1	1	1	1	1	1	1	0	0	1
AT1G22940	1	1	1	1	1	1	1	0	0	1	ath01100 Metabolic pathways;ath00730 Thiamine metabolism
AT1G23130	0.00125105	0.0994853	0.00551569	1	0.000209007	8.05149e-05	0.00147161	0	2.0382	0.0030514
AT1G23180	1	1	1	1	1	1	1	0	0	1
AT1G23190	5.80735e-05	0.747312	0.0145639	0.248205	0.00182487	0.000174125	0.000873454	0	1.80139	0.000141646	ath01100 Metabolic pathways;ath01110 Biosynthesis of secondary metabolites;ath00010 Glycolysis / Gluconeogenesis;ath00230 Purine metabolism;ath00520 Amino sugar and nucleotide sugar metabolism;ath00500 Starch and sucrose metabolism;ath00030 Pentose phosphate pathway;ath00052 Galactose metabolism
AT1G23230	1	1	1	1	1	1	1	0	0	1
AT1G23290	1	1	1	1	1	1	1	0	0	1	ath03010 Ribosome
AT1G23310	0.00245419	1	1	0.107923	0.946561	0.0122266	0.0432965	0	-1.21282	0.00598595	ath01100 Metabolic pathways;ath01110 Biosynthesis of secondary metabolites;ath01200 Carbon metabolism;ath01230 Biosynthesis of amino acids;ath00710 Carbon fixation in photosynthetic organisms;ath00630 Glyoxylate and dicarboxylate metabolism;ath01210 2-Oxocarboxylic acid metabolism;ath00260 Glycine, serine and threonine metabolism;ath00250 Alanine, aspartate and glutamate metabolism;ath00220 Argin…
AT1G23490	1	1	1	1	1	1	1	0	0	1	ath04144 Endocytosis
AT1G23740	1	1	1	1	1	1	1	0	0	1
AT1G23800	1	1	1	1	1	1	1	0	0	1	ath01100 Metabolic pathways;ath01110 Biosynthesis of secondary metabolites;ath00010 Glycolysis / Gluconeogenesis;ath00620 Pyruvate metabolism;ath00071 Fatty acid degradation;ath00053 Ascorbate and aldarate metabolism;ath00330 Arginine and proline metabolism;ath00280 Valine, leucine and isoleucine degradation;ath00380 Tryptophan metabolism;ath00410 beta-Alanine metabolism;ath00561 Glycerolipid met…
AT1G23820	0.00256082	1	0.678121	0.790317	0.319958	0.0378103	0.0807552	0	1.1698	0.00624605	ath01100 Metabolic pathways;ath00270 Cysteine and methionine metabolism;ath00480 Glutathione metabolism;ath00330 Arginine and proline metabolism;ath00410 beta-Alanine metabolism
AT1G23900	1	1	1	1	1	1	1	0	0	1
AT1G23960	1	1	1	1	1	1	1	0	0	1
AT1G24020	0.0087127	0.587948	1	0.726341	0.217551	0.0226966	0.437372	0	1.1893	0.021251
AT1G24040	0.000212302	1	0.15606	0.107923	0.200883	0.00300096	0.00309281	0	1.45552	0.000517821
AT1G24050	0.0123224	1	1	0.867189	0.605899	0.0961091	0.32733	0	-1.13366	0.0300553
AT1G24100	0.0162963	1	0.475966	1	0.0985126	0.0753064	0.332173	0	1.20093	0.0397479	ath01110 Biosynthesis of secondary metabolites;ath01210 2-Oxocarboxylic acid metabolism;ath00380 Tryptophan metabolism;ath00966 Glucosinolate biosynthesis
AT1G24180	1	1	1	1	1	1	1	0	0	1	ath01100 Metabolic pathways;ath01110 Biosynthesis of secondary metabolites;ath01200 Carbon metabolism;ath00010 Glycolysis / Gluconeogenesis;ath00620 Pyruvate metabolism;ath00020 Citrate cycle (TCA cycle)
AT1G24300	1	1	1	1	1	1	1	0	0	1
AT1G24340	1	1	1	1	1	1	1	0	0	1
AT1G24360	1	1	1	1	1	1	1	0	0	1	ath01100 Metabolic pathways;ath01212 Fatty acid metabolism;ath00061 Fatty acid biosynthesis;ath01040 Biosynthesis of unsaturated fatty acids;ath00780 Biotin metabolism
AT1G24460	1	1	1	1	1	1	1	0	0	1
AT1G24510	0.00213578	0.888312	0.475966	0.00299407	1	0.000244653	0.00113043	0	-1.29403	0.00520933
AT1G24610	1	1	1	1	1	1	1	0	0	1
AT1G24706	0.000559872	0.555542	1	0.032507	0.32836	0.00140672	0.0131699	0	-1.38655	0.00136557	ath03013 RNA transport;ath03040 Spliceosome
AT1G25230	0.00610736	0.104854	0.059268	0.922993	0.00122728	0.000696829	0.0562401	0	1.36071	0.0148963	ath01100 Metabolic pathways;ath00740 Riboflavin metabolism
AT1G25260	0.00116405	1	0.29312	0.966135	0.068786	0.012453	0.0424553	0	-1.26655	0.00283921
AT1G25350	1	1	1	1	1	1	1	0	0	1	ath01100 Metabolic pathways;ath00970 Aminoacyl-tRNA biosynthesis
AT1G25380	1	1	1	1	1	1	1	0	0	1
AT1G25490	1	1	1	1	1	1	1	0	0	1	ath03015 mRNA surveillance pathway
AT1G26090	1	1	1	1	1	1	1	0	0	1
AT1G26110	1	1	1	1	1	1	1	0	0	1
AT1G26170	1	1	1	1	1	1	1	0	0	1
AT1G26230	1	1	1	1	1	1	1	0	0	1	ath03018 RNA degradation
AT1G26460	1	1	1	1	1	1	1	0	0	1
AT1G26550	0.0087127	1	0.248086	1	0.108968	0.0626927	0.112037	0	1.19245	0.021251
AT1G26560	1	1	1	1	1	1	1	0	0	1	ath01100 Metabolic pathways;ath01110 Biosynthesis of secondary metabolites;ath00500 Starch and sucrose metabolism;ath00940 Phenylpropanoid biosynthesis;ath00460 Cyanoamino acid metabolism
AT1G26570	1	1	1	1	1	1	1	0	0	1	ath01100 Metabolic pathways;ath00520 Amino sugar and nucleotide sugar metabolism;ath00053 Ascorbate and aldarate metabolism;ath00040 Pentose and glucuronate interconversions
AT1G26630	4.94614e-05	0.324377	0.262333	0.114343	0.0086301	0.00043873	0.00462638	0	-1.17277	0.00012064
AT1G26761	0.000719011	1	0.225571	0.541682	0.175317	0.012757	0.0159201	0	-1.34547	0.00175372
AT1G26830	1	1	1	1	1	1	1	0	0	1	ath04120 Ubiquitin mediated proteolysis
AT1G26850	1	1	1	1	1	1	1	0	0	1
AT1G26880	1	1	1	1	1	1	1	0	0	1	ath03010 Ribosome
AT1G27020	1	1	1	1	1	1	1	0	0	1
AT1G27030	0.00136134	0.46083	0.0247813	0.305334	0.0814361	0.00400467	0.00138221	0	-1.21577	0.00332042
AT1G27090	0.00703478	1	0.0768926	1	0.0285284	0.0248773	0.046962	0	1.21188	0.0171584
AT1G27130	1	1	1	1	1	1	1	0	0	1	ath00480 Glutathione metabolism
AT1G27310	1	1	1	1	1	1	1	0	0	1
AT1G27385	1	1	1	1	1	1	1	0	0	1
AT1G27390	1	1	1	1	1	1	1	0	0	1
AT1G27400	1	1	1	1	1	1	1	0	0	1	ath03010 Ribosome
AT1G27430	0.0134066	1	1	0.362329	1	0.100971	0.142024	0	-1.22334	0.0326997
AT1G27450	0.000410031	1	0.204666	0.615379	0.066766	0.0065039	0.0168972	0	1.20018	0.0010001	ath01100 Metabolic pathways;ath00230 Purine metabolism
AT1G27480	4.95643e-05	0.724894	0.163633	0.187959	0.0147039	0.00084899	0.00504411	0	-1.54195	0.000120891
AT1G27510	1	1	1	1	1	1	1	0	0	1
AT1G27595	0.00788453	1	1	0.114343	1	0.0399969	0.0318015	0	-1.23729	0.019231	ath03015 mRNA surveillance pathway
AT1G27680	1	1	1	1	1	1	1	0	0	1	ath01100 Metabolic pathways;ath01110 Biosynthesis of secondary metabolites;ath00520 Amino sugar and nucleotide sugar metabolism;ath00500 Starch and sucrose metabolism
AT1G27752	1	1	1	1	1	1	1	0	0	1
AT1G27770	0.0016596	1	0.106143	1	0.0236884	0.00819117	0.028348	0	1.50204	0.0040479
AT1G27900	1	1	1	1	1	1	1	0	0	1	ath03040 Spliceosome
AT1G27930	1	1	1	1	1	1	1	0	0	1
AT1G27950	0.0002842	0.848671	0.591852	0.360608	0.058723	0.00360137	0.025884	0	-1.35306	0.000693186
AT1G27970	0.0201042	0.724894	0.310049	0.992837	0.023997	0.0301287	0.421345	0	1.12743	0.0490358
AT1G27980	1	1	1	1	1	1	1	0	0	1	ath01100 Metabolic pathways;ath00600 Sphingolipid metabolism
AT1G28120	1	1	1	1	1	1	1	0	0	1
AT1G28140	1	1	1	1	1	1	1	0	0	1
AT1G28200	0.00858909	1	0.963228	0.464156	1	0.101578	0.0724027	0	-1.1068	0.0209495
AT1G28290	0.0168793	0.86803	1	1	0.276388	0.0599191	0.590039	0	-1.22046	0.0411699
AT1G28340	1	1	1	1	1	1	1	0	0	1
AT1G28350	1	1	1	1	1	1	1	0	0	1	ath00970 Aminoacyl-tRNA biosynthesis
AT1G28600	1	1	1	1	1	1	1	0	0	1	ath01110 Biosynthesis of secondary metabolites;ath00901 Indole alkaloid biosynthesis
AT1G28960	1	1	1	1	1	1	1	0	0	1
AT1G29150	1	1	1	1	1	1	1	0	0	1	ath03050 Proteasome
AT1G29310	0.0121315	0.701842	1	0.0425347	0.735657	0.0257895	0.0061416	0	-1.55857	0.0295897	ath04141 Protein processing in endoplasmic reticulum;ath04145 Phagosome;ath03060 Protein export
AT1G29470	1	1	1	1	1	1	1	0	0	1
AT1G29530	1	1	1	1	1	1	1	0	0	1
AT1G29660	0.000681388	1	0.588706	0.571977	0.13115	0.0108482	0.0420421	0	-1.22481	0.00166196
AT1G29670	0.00499126	0.507055	0.0356845	0.859893	0.00306189	0.00224059	0.0277108	0	-1.45515	0.0121741
AT1G29700	1	1	1	1	1	1	1	0	0	1
AT1G29790	1	1	1	1	1	1	1	0	0	1
AT1G29880	0.0121684	1	0.15024	1	0.100689	0.0800914	0.083664	0	1.25603	0.0296798	ath00970 Aminoacyl-tRNA biosynthesis
AT1G29900	1	1	1	1	1	1	1	0	0	1	ath01100 Metabolic pathways;ath00240 Pyrimidine metabolism;ath00250 Alanine, aspartate and glutamate metabolism
AT1G29930	0.00718284	1	1	0.356457	1	0.0790206	0.0582755	0	-1.17992	0.0175195	ath01100 Metabolic pathways;ath00196 Photosynthesis - antenna proteins
AT1G29940	0.0111738	0.592578	1	0.413649	0.445597	0.0226437	0.430575	0	-1.3528	0.0272538	ath01100 Metabolic pathways;ath00230 Purine metabolism;ath00240 Pyrimidine metabolism;ath03020 RNA polymerase
AT1G29990	1	1	1	1	1	1	1	0	0	1
AT1G30000	0.0113078	1	0.403707	1	0.136765	0.0782107	0.194231	0	1.35732	0.0275805	ath01100 Metabolic pathways;ath04141 Protein processing in endoplasmic reticulum;ath00510 N-Glycan biosynthesis
AT1G30120	1	1	1	1	1	1	1	0	0	1	ath01100 Metabolic pathways;ath01110 Biosynthesis of secondary metabolites;ath01200 Carbon metabolism;ath00010 Glycolysis / Gluconeogenesis;ath00620 Pyruvate metabolism;ath00020 Citrate cycle (TCA cycle)
AT1G30230	1	1	1	1	1	1	1	0	0	1
AT1G30300	1	1	1	1	1	1	1	0	0	1
AT1G30360	1	1	1	1	1	1	1	0	0	1
AT1G30380	1	1	1	1	1	1	1	0	0	1	ath01100 Metabolic pathways;ath00195 Photosynthesis
AT1G30400	1	1	1	1	1	1	1	0	0	1
AT1G30440	1	1	1	1	1	1	1	0	0	1
AT1G30450	1	1	1	1	1	1	1	0	0	1
AT1G30470	0.00166087	0.177413	0.956822	0.546248	0.0139853	0.00160818	0.0863774	0	-1.30944	0.00405099
AT1G30510	1	1	1	1	1	1	1	0	0	1	ath01100 Metabolic pathways;ath00195 Photosynthesis
AT1G30530	1	1	1	1	1	1	1	0	0	1	ath00944 Flavone and flavonol biosynthesis
AT1G30540	1	1	1	1	1	1	1	0	0	1
AT1G30580	1	1	1	1	1	1	1	0	0	1
AT1G30600	0.000378899	1	0.51867	0.465459	0.076538	0.00557454	0.0288967	0	-1.45123	0.000924164
AT1G30630	0.00729659	1	0.0769035	1	0.145608	0.0548965	0.020282	0	1.07534	0.017797
AT1G30680	1	1	1	1	1	1	1	0	0	1
AT1G30690	0.000196255	0.347461	0.822686	0.150288	0.026851	0.00110262	0.0171764	0	-1.66207	0.000478681
AT1G30820	1	1	1	1	1	1	1	0	0	1	ath01100 Metabolic pathways;ath00240 Pyrimidine metabolism
AT1G30910	1	1	1	1	1	1	1	0	0	1
AT1G31160	1	1	1	1	1	1	1	0	0	1
AT1G31180	1	1	1	1	1	1	1	0	0	1	ath01100 Metabolic pathways;ath01110 Biosynthesis of secondary metabolites;ath01230 Biosynthesis of amino acids;ath01210 2-Oxocarboxylic acid metabolism;ath00290 Valine, leucine and isoleucine biosynthesis;ath00660 C5-Branched dibasic acid metabolism
AT1G31190	1	1	1	1	1	1	1	0	0	1	ath01100 Metabolic pathways;ath00562 Inositol phosphate metabolism;ath04070 Phosphatidylinositol signaling system
AT1G31220	1	1	1	1	1	1	1	0	0	1	ath01100 Metabolic pathways;ath01110 Biosynthesis of secondary metabolites;ath00230 Purine metabolism;ath00670 One carbon pool by folate
AT1G31230	1	1	1	1	1	1	1	0	0	1	ath01100 Metabolic pathways;ath01110 Biosynthesis of secondary metabolites;ath01230 Biosynthesis of amino acids;ath00270 Cysteine and methionine metabolism;ath00260 Glycine, serine and threonine metabolism;ath00300 Lysine biosynthesis;ath00261 Monobactam biosynthesis
AT1G31330	1	1	1	1	1	1	1	0	0	1	ath01100 Metabolic pathways;ath00195 Photosynthesis
AT1G31410	1	1	1	1	1	1	1	0	0	1
AT1G31440	1	1	1	1	1	1	1	0	0	1
AT1G31690	0.00418679	1	0.0768223	1	0.0359375	0.0197902	0.0296719	0	1.49531	0.0102119	ath01100 Metabolic pathways;ath01110 Biosynthesis of secondary metabolites;ath00260 Glycine, serine and threonine metabolism;ath00410 beta-Alanine metabolism;ath00360 Phenylalanine metabolism;ath00350 Tyrosine metabolism;ath00960 Tropane, piperidine and pyridine alkaloid biosynthesis;ath00950 Isoquinoline alkaloid biosynthesis
AT1G31730	1	1	1	1	1	1	1	0	0	1
AT1G31780	1	1	1	1	1	1	1	0	0	1
AT1G31800	1	1	1	1	1	1	1	0	0	1	ath01100 Metabolic pathways;ath01110 Biosynthesis of secondary metabolites;ath00906 Carotenoid biosynthesis
AT1G31810	1	1	1	1	1	1	1	0	0	1
AT1G31812	1	1	1	1	1	1	1	0	0	1
AT1G31817	1	1	1	1	1	1	1	0	0	1
AT1G31850	0.00251593	1	0.0125338	1	0.00465815	0.00244367	0.00354929	0	1.50861	0.00613654
AT1G31860	0.000414949	1	0.511774	0.4788	0.0977533	0.00689777	0.0290981	0	-1.23105	0.00101209	ath01100 Metabolic pathways;ath01110 Biosynthesis of secondary metabolites;ath01230 Biosynthesis of amino acids;ath00340 Histidine metabolism
AT1G31910	1	1	1	1	1	1	1	0	0	1	ath01100 Metabolic pathways;ath01110 Biosynthesis of secondary metabolites;ath00900 Terpenoid backbone biosynthesis
AT1G31970	0.00100193	1	0.173724	0.705462	0.14405	0.0150078	0.0170395	0	-1.56019	0.0024438
AT1G32050	1	1	1	1	1	1	1	0	0	1
AT1G32060	1	1	1	1	1	1	1	0	0	1	ath01100 Metabolic pathways;ath01200 Carbon metabolism;ath00710 Carbon fixation in photosynthetic organisms
AT1G32080	0.00103633	0.104854	0.219701	0.756722	0.00255842	0.000436088	0.0223376	0	1.3616	0.0025277
AT1G32160	1	1	1	1	1	1	1	0	0	1
AT1G32200	0.00397905	0.225338	0.656355	1	0.0116562	0.00302866	0.177813	0	-1.41637	0.00970523	ath01100 Metabolic pathways;ath01110 Biosynthesis of secondary metabolites;ath00561 Glycerolipid metabolism;ath00564 Glycerophospholipid metabolism
AT1G32220	0.00193959	1	0.352751	0.613224	0.381574	0.0316158	0.0259259	0	1.13783	0.00473081
AT1G32440	1	1	1	1	1	1	1	0	0	1	ath01100 Metabolic pathways;ath01110 Biosynthesis of secondary metabolites;ath01200 Carbon metabolism;ath01230 Biosynthesis of amino acids;ath00010 Glycolysis / Gluconeogenesis;ath00620 Pyruvate metabolism;ath00230 Purine metabolism
AT1G32470	1	1	1	1	1	1	1	0	0	1	ath01100 Metabolic pathways;ath01110 Biosynthesis of secondary metabolites;ath01200 Carbon metabolism;ath00630 Glyoxylate and dicarboxylate metabolism;ath00260 Glycine, serine and threonine metabolism
AT1G32500	0.00474206	1	1	0.388943	0.939727	0.0582704	0.0633195	0	-1.22502	0.0115663
AT1G32990	0.000606048	0.966471	1	0.170702	0.270461	0.0057534	0.0369427	0	-1.20576	0.0014782	ath03010 Ribosome
AT1G33040	1	1	1	1	1	1	1	0	0	1
AT1G33120	1	1	1	1	1	1	1	0	0	1	ath03010 Ribosome
AT1G33170	0.0121315	1	0.158799	1	0.116254	0.0859536	0.0826661	0	1.21403	0.0295897
AT1G33240	0.00267259	0.837985	1	0.045975	0.928399	0.00420746	0.0321294	0	-1.68123	0.00651866
AT1G33410	0.019187	1	1	0.269672	1	0.0921486	0.185319	0	-1.14412	0.0467986	ath03013 RNA transport
AT1G33590	1.35978e-05	0.297619	0.0525946	0.0635748	0.00267546	0.000118358	0.00112046	0	-2.03302	3.31661e-05
AT1G33600	0.00572765	0.479	1	0.949159	0.076538	0.0133313	0.335033	0	-2.06417	0.0139702
AT1G33680	0.00540082	0.200991	1	0.512421	0.0453867	0.00393454	0.320926	0	-1.2814	0.013173
AT1G33780	1	1	1	1	1	1	1	0	0	1
AT1G33810	0.00726447	1	1	0.366138	0.916776	0.0515355	0.164104	0	-1.12226	0.0177186
AT1G33811	1	1	1	1	1	1	1	0	0	1
AT1G34000	0.000461635	0.311707	0.0929068	0.851242	0.00414337	0.000758264	0.0118494	0	-1.15506	0.00112596
AT1G34130	0.000249257	1	0.382219	0.425196	0.0566628	0.00401785	0.0199054	0	1.19253	0.000607957	ath01100 Metabolic pathways;ath04141 Protein processing in endoplasmic reticulum;ath00510 N-Glycan biosynthesis
AT1G34220	1	1	1	1	1	1	1	0	0	1	ath04144 Endocytosis
AT1G34430	0.000327961	1	0.450333	0.438017	0.0846813	0.0056935	0.0237775	0	-1.20125	0.000799922	ath01100 Metabolic pathways;ath01110 Biosynthesis of secondary metabolites;ath01200 Carbon metabolism;ath00010 Glycolysis / Gluconeogenesis;ath00620 Pyruvate metabolism;ath00020 Citrate cycle (TCA cycle)
AT1G34760	1	1	1	1	1	1	1	0	0	1
AT1G35160	2.16999e-05	1	0.325773	0.0483478	0.0490736	0.000696565	0.00258035	0	1.37708	5.29278e-05
AT1G35340	1	1	1	1	1	1	1	0	0	1
AT1G35420	0.0114236	1	0.944175	1	0.294283	0.0808719	0.340963	0	-1.14785	0.0278631
AT1G35580	1	1	1	1	1	1	1	0	0	1
AT1G35620	1	1	1	1	1	1	1	0	0	1	ath04141 Protein processing in endoplasmic reticulum
AT1G35680	0.000408982	1	0.943869	0.209045	0.22856	0.00610014	0.0281095	0	-1.12994	0.00099754	ath03010 Ribosome
AT1G35720	0.000234899	1	0.405021	0.233171	0.177512	0.00554852	0.0121052	0	1.33066	0.000572938
AT1G36160	1	1	1	1	1	1	1	0	0	1	ath01100 Metabolic pathways;ath01110 Biosynthesis of secondary metabolites;ath00620 Pyruvate metabolism;ath01212 Fatty acid metabolism;ath00061 Fatty acid biosynthesis;ath00640 Propanoate metabolism
AT1G36280	1	1	1	1	1	1	1	0	0	1	ath01100 Metabolic pathways;ath01110 Biosynthesis of secondary metabolites;ath00230 Purine metabolism;ath00250 Alanine, aspartate and glutamate metabolism
AT1G36320	1	1	1	1	1	1	1	0	0	1
AT1G36390	1	1	1	1	1	1	1	0	0	1
AT1G37130	5.85462e-05	0.14775	0.0453139	0.125983	0.0012887	0.000103622	0.00147161	0	-2.25351	0.000142799	ath00910 Nitrogen metabolism
AT1G41830	1	1	1	1	1	1	1	0	0	1
AT1G41880	1	1	1	1	1	1	1	0	0	1	ath03010 Ribosome
AT1G42550	5.39662e-05	0.0918551	0.497242	0.0274281	0.00318316	8.85349e-05	0.00194091	0	-1.52294	0.000131628
AT1G42960	0.000464388	1	0.392523	0.398337	0.193158	0.0101472	0.0191735	0	1.3567	0.00113268
AT1G42970	0.0142792	1	0.920844	0.729851	0.974694	0.17354	0.120918	0	1.13909	0.0348281	ath01100 Metabolic pathways;ath01200 Carbon metabolism;ath00710 Carbon fixation in photosynthetic organisms
AT1G43170	0.00364651	0.545649	0.809565	1	0.0481	0.0105219	0.203331	0	-1.27681	0.00889412	ath03010 Ribosome
AT1G43190	0.000820073	0.78066	0.511774	0.783532	0.043807	0.0058094	0.0529985	0	-1.48911	0.00200022
AT1G43560	1	1	1	1	1	1	1	0	0	1
AT1G43670	1	1	1	1	1	1	1	0	0	1	ath01100 Metabolic pathways;ath01110 Biosynthesis of secondary metabolites;ath01200 Carbon metabolism;ath00010 Glycolysis / Gluconeogenesis;ath00710 Carbon fixation in photosynthetic organisms;ath00030 Pentose phosphate pathway;ath00051 Fructose and mannose metabolism
AT1G43690	1	1	1	1	1	1	1	0	0	1
AT1G43710	0.00820456	1	1	0.229701	1	0.0587074	0.0727006	0	-1.33538	0.0200116	ath01100 Metabolic pathways;ath01110 Biosynthesis of secondary metabolites;ath00340 Histidine metabolism
AT1G43890	1	1	1	1	1	1	1	0	0	1
AT1G44170	0.00359457	0.767389	0.217188	0.233171	0.908749	0.0283842	0.00714805	0	1.40088	0.00876744	ath01100 Metabolic pathways;ath01110 Biosynthesis of secondary metabolites;ath00010 Glycolysis / Gluconeogenesis;ath00620 Pyruvate metabolism;ath00071 Fatty acid degradation;ath00053 Ascorbate and aldarate metabolism;ath00330 Arginine and proline metabolism;ath00280 Valine, leucine and isoleucine degradation;ath00380 Tryptophan metabolism;ath00410 beta-Alanine metabolism;ath00561 Glycerolipid met…
AT1G44446	1	1	1	1	1	1	1	0	0	1	ath01100 Metabolic pathways;ath01110 Biosynthesis of secondary metabolites;ath00860 Porphyrin and chlorophyll metabolism
AT1G44575	1	1	1	1	1	1	1	0	0	1	ath01100 Metabolic pathways;ath00195 Photosynthesis
AT1G44790	1	1	1	1	1	1	1	0	0	1
AT1G44835	1	1	1	1	1	1	1	0	0	1
AT1G44920	1	1	1	1	1	1	1	0	0	1
AT1G45000	1	1	1	1	1	1	1	0	0	1	ath03050 Proteasome
AT1G45145	0.00177913	0.48678	1	0.211495	0.193113	0.00546922	0.0999211	0	-1.34089	0.00433944
AT1G45201	1	1	1	1	1	1	1	0	0	1
AT1G45230	1	1	1	1	1	1	1	0	0	1
AT1G45332	1	1	1	1	1	1	1	0	0	1
AT1G45474	1.26742e-05	0.705545	0.0768926	0.000726098	0.00733559	7.44232e-06	2.73688e-05	0	1.54658	3.09133e-05	ath00196 Photosynthesis - antenna proteins
AT1G47128	1	1	1	1	1	1	1	0	0	1
AT1G47200	1	1	1	1	1	1	1	0	0	1
AT1G47250	0.00377626	1	0.467742	1	0.0703019	0.022223	0.133898	0	-1.22807	0.00921059	ath03050 Proteasome
AT1G47260	1	1	1	1	1	1	1	0	0	1
AT1G47290	1	1	1	1	1	1	1	0	0	1	ath01100 Metabolic pathways;ath00100 Steroid biosynthesis
AT1G47420	0.00429751	1	0.225571	0.958827	0.310959	0.0550934	0.032757	0	1.10548	0.010482
AT1G47550	1	1	1	1	1	1	1	0	0	1
AT1G47710	1	1	1	1	1	1	1	0	0	1
AT1G47830	1	1	1	1	1	1	1	0	0	1	ath04144 Endocytosis
AT1G47900	1	1	1	1	1	1	1	0	0	1
AT1G48030	0.00608199	0.174886	0.0356845	0.72423	0.00133545	0.000957521	0.0360575	0	1.38903	0.0148345	ath01100 Metabolic pathways;ath01110 Biosynthesis of secondary metabolites;ath01200 Carbon metabolism;ath00010 Glycolysis / Gluconeogenesis;ath00620 Pyruvate metabolism;ath00630 Glyoxylate and dicarboxylate metabolism;ath00260 Glycine, serine and threonine metabolism;ath00020 Citrate cycle (TCA cycle);ath00280 Valine, leucine and isoleucine degradation;ath00640 Propanoate metabolism
AT1G48050	0.000421183	0.933165	0.414982	0.589815	0.046937	0.00468948	0.0296965	0	1.52334	0.0010273	ath03450 Non-homologous end-joining
AT1G48090	1	1	1	1	1	1	1	0	0	1
AT1G48110	1	1	1	1	1	1	1	0	0	1
AT1G48210	1	1	1	1	1	1	1	0	0	1
AT1G48240	1	1	1	1	1	1	1	0	0	1
AT1G48350	1	1	1	1	1	1	1	0	0	1	ath03010 Ribosome
AT1G48410	0.00141425	0.270708	1	0.142836	0.0789982	0.00217404	0.0724027	0	-1.4688	0.00344947
AT1G48420	1	1	1	1	1	1	1	0	0	1
AT1G48440	0.00537851	1	0.657837	1	0.169195	0.0446724	0.180276	0	1.23274	0.0131186
AT1G48480	1	1	1	1	1	1	1	0	0	1
AT1G48520	1	1	1	1	1	1	1	0	0	1	ath01100 Metabolic pathways;ath00970 Aminoacyl-tRNA biosynthesis
AT1G48570	2.97744e-05	0.697823	0.0406585	0.160177	0.00423766	0.000281317	0.00158193	0	-1.74113	7.26222e-05
AT1G48600	0.00921217	0.688608	0.0309117	0.544018	0.00318316	0.00379426	0.0374305	0	1.27443	0.0224692	ath00564 Glycerophospholipid metabolism
AT1G48610	1	1	1	1	1	1	1	0	0	1
AT1G48620	0.000480009	0.30787	1	0.127131	0.0483249	0.00146343	0.0313849	0	-1.24909	0.00117078
AT1G48630	1	1	1	1	1	1	1	0	0	1
AT1G48650	1	1	1	1	1	1	1	0	0	1	ath03018 RNA degradation
AT1G48760	1	1	1	1	1	1	1	0	0	1
AT1G48830	0.00220853	1	1	0.277893	0.812523	0.0291295	0.0432219	0	-1.13465	0.00538678	ath03010 Ribosome
AT1G48850	0.0184664	0.377644	0.984431	1	0.0395397	0.0196344	0.705342	0	-1.19498	0.0450409	ath01100 Metabolic pathways;ath01110 Biosynthesis of secondary metabolites;ath01230 Biosynthesis of amino acids;ath00400 Phenylalanine, tyrosine and tryptophan biosynthesis
AT1G48860	1	1	1	1	1	1	1	0	0	1	ath01100 Metabolic pathways;ath01110 Biosynthesis of secondary metabolites;ath01230 Biosynthesis of amino acids;ath00400 Phenylalanine, tyrosine and tryptophan biosynthesis
AT1G48900	0.0162026	1	1	0.34685	0.966813	0.0552949	0.340072	0	-1.36261	0.0395194	ath03060 Protein export
AT1G48920	0.0118296	1	0.681594	0.0116965	0.547249	0.00484216	0.00805804	0	-1.71699	0.0288533
AT1G48950	1	1	1	1	1	1	1	0	0	1
AT1G49040	1	1	1	1	1	1	1	0	0	1
AT1G49340	1	1	1	1	1	1	1	0	0	1	ath01100 Metabolic pathways;ath00562 Inositol phosphate metabolism;ath04070 Phosphatidylinositol signaling system
AT1G49430	1	1	1	1	1	1	1	0	0	1	ath01100 Metabolic pathways;ath04146 Peroxisome;ath01212 Fatty acid metabolism;ath00071 Fatty acid degradation;ath00061 Fatty acid biosynthesis
AT1G49510	1	1	1	1	1	1	1	0	0	1
AT1G49540	0.00858909	0.640241	1	0.198664	0.678444	0.0155159	0.253225	0	-1.26506	0.0209495
AT1G49600	0.000145356	1	0.90136	0.0896902	0.161849	0.00224303	0.0115042	0	-1.58044	0.000354534
AT1G49630	1	1	1	1	1	1	1	0	0	1
AT1G49650	0.00177293	0.943423	1	0.477553	0.228717	0.0141722	0.111675	0	-1.16114	0.00432433
AT1G49660	1	1	1	1	1	1	1	0	0	1
AT1G49670	5.98841e-06	1	0.0248246	0.00857243	0.00778139	8.0759e-05	0.000170727	0	1.41349	1.46062e-05
AT1G49740	1	1	1	1	1	1	1	0	0	1
AT1G49750	0.00500289	1	0.0730645	1	0.0170519	0.012774	0.042608	0	1.31847	0.0122025
AT1G49760	1	1	1	1	1	1	1	0	0	1	ath03013 RNA transport;ath03018 RNA degradation;ath03015 mRNA surveillance pathway
AT1G49820	1	1	1	1	1	1	1	0	0	1	ath01100 Metabolic pathways;ath00270 Cysteine and methionine metabolism
AT1G49970	1	1	1	1	1	1	1	0	0	1
AT1G50020	1	1	1	1	1	1	1	0	0	1
AT1G50030	1	1	1	1	1	1	1	0	0	1	ath04136 Autophagy - other
AT1G50120	1	1	1	1	1	1	1	0	0	1
AT1G50140	1	1	1	1	1	1	1	0	0	1
AT1G50200	0.0152992	0.347461	1	0.837985	0.125046	0.0168074	0.695421	0	-1.18045	0.037316	ath00970 Aminoacyl-tRNA biosynthesis
AT1G50250	1	1	1	1	1	1	1	0	0	1
AT1G50320	0.00155203	1	0.235463	1	0.0476678	0.011915	0.0474716	0	1.25532	0.00378554
AT1G50370	1	1	1	1	1	1	1	0	0	1
AT1G50380	1	1	1	1	1	1	1	0	0	1
AT1G50430	2.02181e-05	1	0.411452	0.0121768	0.0596116	0.000244653	0.00101378	0	1.25695	4.93135e-05	ath01100 Metabolic pathways;ath01110 Biosynthesis of secondary metabolites;ath00100 Steroid biosynthesis
AT1G50450	1	1	1	1	1	1	1	0	0	1
AT1G50480	0.0055697	1	0.0615879	1	0.0580619	0.0302414	0.0211413	0	1.26899	0.013585	ath01100 Metabolic pathways;ath01200 Carbon metabolism;ath00670 One carbon pool by folate
AT1G50500	1	1	1	1	1	1	1	0	0	1
AT1G50510	0.0126802	1	0.860437	0.550722	1	0.151025	0.0714481	0	1.14346	0.030928	ath00240 Pyrimidine metabolism
AT1G50620	1	1	1	1	1	1	1	0	0	1
AT1G50670	1	1	1	1	1	1	1	0	0	1	ath04141 Protein processing in endoplasmic reticulum
AT1G50840	0.000729825	0.177413	0.250998	0.721907	0.00465815	0.000753547	0.0236756	0	-1.59434	0.0017801	ath01100 Metabolic pathways;ath00230 Purine metabolism;ath00240 Pyrimidine metabolism;ath03420 Nucleotide excision repair;ath03030 DNA replication;ath03410 Base excision repair;ath03440 Homologous recombination
AT1G50900	1	1	1	1	1	1	1	0	0	1
AT1G50920	0.0151029	0.741936	1	0.243049	0.863607	0.0272732	0.36793	0	-1.21442	0.0368371	ath03008 Ribosome biogenesis in eukaryotes
AT1G50940	0.00169133	1	0.270511	0.81392	0.210964	0.0261063	0.0288967	0	1.14122	0.00412529
AT1G51100	1	1	1	1	1	1	1	0	0	1
AT1G51110	1	1	1	1	1	1	1	0	0	1
AT1G51160	1	1	1	1	1	1	1	0	0	1
AT1G51500	0.00962417	1	0.0949168	1	0.0990532	0.0645225	0.0411843	0	-1.47524	0.0234741
AT1G51560	0.0030802	0.46083	1	0.114391	0.392868	0.00525929	0.101666	0	-1.18433	0.00751286
AT1G51570	1	1	1	1	1	1	1	0	0	1
AT1G51630	0.0116768	0.58037	1	0.361265	0.498163	0.0215228	0.423139	0	-1.14518	0.0284807
AT1G51680	1	1	1	1	1	1	1	0	0	1	ath01100 Metabolic pathways;ath01110 Biosynthesis of secondary metabolites;ath00940 Phenylpropanoid biosynthesis;ath00360 Phenylalanine metabolism;ath00130 Ubiquinone and other terpenoid-quinone biosynthesis
AT1G51690	1	1	1	1	1	1	1	0	0	1	ath03015 mRNA surveillance pathway
AT1G51710	1	1	1	1	1	1	1	0	0	1
AT1G51760	0.000757715	0.848671	0.146783	1	0.0156349	0.00349166	0.0251254	0	1.50133	0.00184813
AT1G51805	1	1	1	1	1	1	1	0	0	1
AT1G51980	1	1	1	1	1	1	1	0	0	1
AT1G52000	0.00108066	0.888312	0.0333586	0.544085	0.059913	0.00524825	0.00264729	0	1.66027	0.00263581
AT1G52030	0.000685757	1	0.0371165	0.987745	0.0156635	0.00329174	0.00531047	0	1.77498	0.00167262
AT1G52040	0.0018851	0.549365	0.126825	1	0.00865955	0.00323633	0.0403286	0	3.56112	0.00459792
AT1G52190	1	1	1	1	1	1	1	0	0	1
AT1G52220	0.016365	0.701838	0.0537245	0.51839	0.00548908	0.00990937	0.120417	0	1.25123	0.0399155
AT1G52230	0.0031924	1	1	0.146599	0.961434	0.0190645	0.0585548	0	1.56019	0.00778651	ath01100 Metabolic pathways;ath00195 Photosynthesis
AT1G52360	1	1	1	1	1	1	1	0	0	1
AT1G52380	1	1	1	1	1	1	1	0	0	1
AT1G52400	1.31063e-05	0.45746	0.00202353	0.0260484	0.000209007	1.29847e-05	4.75303e-05	0	2.90046	3.19674e-05	ath00906 Carotenoid biosynthesis
AT1G52410	1.31063e-05	1	0.00405292	0.0315456	0.000619772	3.37366e-05	0.000102431	0	2.21562	3.19674e-05
AT1G52510	1	1	1	1	1	1	1	0	0	1
AT1G52670	1	1	1	1	1	1	1	0	0	1
AT1G52730	1	1	1	1	1	1	1	0	0	1	ath03013 RNA transport
AT1G52740	1	1	1	1	1	1	1	0	0	1
AT1G52760	1	1	1	1	1	1	1	0	0	1	ath01100 Metabolic pathways;ath01110 Biosynthesis of secondary metabolites;ath00940 Phenylpropanoid biosynthesis
AT1G52780	1	1	1	1	1	1	1	0	0	1
AT1G53000	1	1	1	1	1	1	1	0	0	1	ath01100 Metabolic pathways
AT1G53070	1	1	1	1	1	1	1	0	0	1
AT1G53120	0.0114736	1	1	0.11819	1	0.0256207	0.13202	0	1.29752	0.027985
AT1G53165	1	1	1	1	1	1	1	0	0	1
AT1G53210	0.00603187	0.545649	0.910444	1	0.0581985	0.0148788	0.314374	0	-1.20726	0.0147122
AT1G53240	1	1	1	1	1	1	1	0	0	1	ath01100 Metabolic pathways;ath01110 Biosynthesis of secondary metabolites;ath01200 Carbon metabolism;ath00620 Pyruvate metabolism;ath00270 Cysteine and methionine metabolism;ath00710 Carbon fixation in photosynthetic organisms;ath00630 Glyoxylate and dicarboxylate metabolism;ath00020 Citrate cycle (TCA cycle)
AT1G53260	0.00320609	1	1	0.38084	0.638446	0.0303408	0.110979	0	-1.44635	0.00781991
AT1G53280	0.00202239	1	0.562735	0.184082	0.920022	0.0224068	0.0133469	0	1.34317	0.00493278
AT1G53310	0.000371037	1	0.124206	0.326245	0.122808	0.0056935	0.00610142	0	1.25627	0.000904987	ath01100 Metabolic pathways;ath01200 Carbon metabolism;ath00620 Pyruvate metabolism;ath00710 Carbon fixation in photosynthetic organisms
AT1G53430	0.000509525	1	0.282771	0.681748	0.0737941	0.00791979	0.0241369	0	-1.36531	0.00124277
AT1G53500	0.00499126	0.755836	0.0525207	0.99836	0.00564401	0.00439687	0.038864	0	1.3298	0.0121741	ath00520 Amino sugar and nucleotide sugar metabolism
AT1G53520	1	1	1	1	1	1	1	0	0	1
AT1G53580	1	1	1	1	1	1	1	0	0	1	ath00920 Sulfur metabolism
AT1G53590	0.000259813	0.234631	1	0.0636949	0.0328543	0.00068579	0.0143254	0	-1.90073	0.000633703
AT1G53670	0.0162403	1	0.0174847	0.332871	0.00418765	0.00995536	0.0246759	0	1.33166	0.0396115
AT1G53750	0.00898786	1	1	0.754227	0.758289	0.102142	0.173205	0	-1.16112	0.0219221	ath03050 Proteasome
AT1G53760	1	1	1	1	1	1	1	0	0	1
AT1G53800	1	1	1	1	1	1	1	0	0	1
AT1G53840	1	1	1	1	1	1	1	0	0	1
AT1G53850	1	1	1	1	1	1	1	0	0	1	ath03050 Proteasome
AT1G54000	0.0017688	1	1	0.0636949	0.928922	0.00624803	0.0267914	0	-1.73612	0.00431425
AT1G54010	0.000428643	0.19403	0.650771	0.290508	0.00986479	0.000827716	0.0237775	0	-1.60991	0.00104549
AT1G54090	1	1	1	1	1	1	1	0	0	1
AT1G54100	1	1	1	1	1	1	1	0	0	1	ath01100 Metabolic pathways;ath01110 Biosynthesis of secondary metabolites;ath00010 Glycolysis / Gluconeogenesis;ath00620 Pyruvate metabolism;ath00260 Glycine, serine and threonine metabolism;ath00071 Fatty acid degradation;ath00053 Ascorbate and aldarate metabolism;ath00330 Arginine and proline metabolism;ath00280 Valine, leucine and isoleucine degradation;ath00380 Tryptophan metabolism;ath00410…
AT1G54170	1	1	1	1	1	1	1	0	0	1
AT1G54270	1	1	1	1	1	1	1	0	0	1	ath03013 RNA transport
AT1G54350	0.000403602	1	0.107924	0.391301	0.100294	0.00578054	0.00631511	0	1.57462	0.000984418
AT1G54410	1	1	1	1	1	1	1	0	0	1
AT1G54490	1	1	1	1	1	1	1	0	0	1	ath04016 MAPK signaling pathway - plant
AT1G54500	1	1	1	1	1	1	1	0	0	1
AT1G54520	0.000979391	0.637296	0.421929	0.888672	0.0274243	0.00468948	0.053953	0	-1.13082	0.00238881
AT1G54570	0.00124937	1	0.0360232	1	0.0179115	0.00504278	0.00655796	0	1.36845	0.00304731
AT1G54580	1	1	1	1	1	1	1	0	0	1
AT1G54630	1	1	1	1	1	1	1	0	0	1
AT1G54780	1	1	1	1	1	1	1	0	0	1
AT1G55020	0.00412137	1	1	0.143424	0.987866	0.020201	0.0714344	0	-1.20483	0.0100523	ath00591 Linoleic acid metabolism
AT1G55090	0.00242081	0.847165	0.0690072	1	0.00788458	0.00394976	0.0290441	0	1.55651	0.00590454	ath01100 Metabolic pathways;ath00760 Nicotinate and nicotinamide metabolism
AT1G55260	1	1	1	1	1	1	1	0	0	1
AT1G55320	0.000820073	0.572821	0.212794	0.0112949	1	0.0010814	0.000671177	0	2.28951	0.00200022
AT1G55370	1	1	1	1	1	1	1	0	0	1
AT1G55450	0.0058155	1	0.501694	1	0.183656	0.056382	0.135483	0	1.25188	0.0141845
AT1G55480	1	1	1	1	1	1	1	0	0	1
AT1G55490	1	1	1	1	1	1	1	0	0	1	ath03018 RNA degradation
AT1G55500	1	1	1	1	1	1	1	0	0	1
AT1G55540	0.00328465	0.311707	0.57513	0.0274281	0.601931	0.00153709	0.0327617	0	-1.39035	0.00801151
AT1G55670	0.0131127	0.741936	0.603077	1	0.0485832	0.0307489	0.417364	0	1.14022	0.0319828	ath01100 Metabolic pathways;ath00195 Photosynthesis
AT1G55860	1	1	1	1	1	1	1	0	0	1	ath04120 Ubiquitin mediated proteolysis
AT1G55890	1	1	1	1	1	1	1	0	0	1
AT1G55900	1	1	1	1	1	1	1	0	0	1
AT1G56050	1	1	1	1	1	1	1	0	0	1
AT1G56070	1	1	1	1	1	1	1	0	0	1
AT1G56110	0.00313416	1	1	0.0974798	1	0.0195136	0.0186175	0	-1.24438	0.00764446	ath03008 Ribosome biogenesis in eukaryotes
AT1G56190	0.0123224	1	0.993285	0.575949	1	0.14343	0.101644	0	1.19839	0.0300553	ath01100 Metabolic pathways;ath01110 Biosynthesis of secondary metabolites;ath01200 Carbon metabolism;ath01230 Biosynthesis of amino acids;ath00010 Glycolysis / Gluconeogenesis;ath00710 Carbon fixation in photosynthetic organisms
AT1G56330	1	1	1	1	1	1	1	0	0	1	ath04141 Protein processing in endoplasmic reticulum
AT1G56340	1	1	1	1	1	1	1	0	0	1	ath04141 Protein processing in endoplasmic reticulum;ath04145 Phagosome
AT1G56423	1	1	1	1	1	1	1	0	0	1
AT1G56430	0.0196787	0.31679	0.870076	0.332871	0.3476	0.0139637	0.666723	0	1.1899	0.0479978
AT1G56450	1	1	1	1	1	1	1	0	0	1	ath03050 Proteasome
AT1G56500	1	1	1	1	1	1	1	0	0	1
AT1G56580	0.01205	1	1	0.705462	0.806017	0.101289	0.262962	0	-1.15152	0.029391
AT1G57720	0.000106708	1	0.0910376	0.332314	0.0256749	0.00181331	0.00479387	0	-1.22808	0.000260269
AT1G57770	1	1	1	1	1	1	1	0	0	1
AT1G58060	0.012076	0.868804	1	1	0.203917	0.0471548	0.480977	0	-1.1636	0.0294542
AT1G58080	0.00320609	1	0.111717	1	0.129821	0.0307105	0.0212291	0	-1.23933	0.00781991	ath01100 Metabolic pathways;ath01110 Biosynthesis of secondary metabolites;ath01230 Biosynthesis of amino acids;ath00340 Histidine metabolism
AT1G58230	0.00347701	1	0.845588	0.949159	0.152735	0.0260018	0.172967	0	-1.20703	0.00848071
AT1G58270	2.10502e-05	0.0266194	0.00973181	0.0122589	0.000148959	6.30988e-06	0.0001158	0	-5.50717	5.13432e-05
AT1G58280	0.00365005	0.711515	0.302842	0.126162	1	0.0219227	0.00553642	0	1.59612	0.00890277
AT1G58290	4.3657e-05	0.188453	0.416097	0.0589713	0.00699317	0.000231108	0.00349052	0	-1.77504	0.000106483	ath01100 Metabolic pathways;ath01110 Biosynthesis of secondary metabolites;ath00860 Porphyrin and chlorophyll metabolism
AT1G59610	1	1	1	1	1	1	1	0	0	1	ath04144 Endocytosis
AT1G59700	1	1	1	1	1	1	1	0	0	1	ath00480 Glutathione metabolism
AT1G59760	0.000229372	0.183162	0.313307	0.256696	0.00543583	0.000461883	0.0106994	0	-1.51397	0.000559457	ath03018 RNA degradation
AT1G59820	1	1	1	1	1	1	1	0	0	1
AT1G59830	1	1	1	1	1	1	1	0	0	1	ath03015 mRNA surveillance pathway;ath04136 Autophagy - other
AT1G59840	1	1	1	1	1	1	1	0	0	1
AT1G59870	1	1	1	1	1	1	1	0	0	1
AT1G59890	1	1	1	1	1	1	1	0	0	1
AT1G59900	1	1	1	1	1	1	1	0	0	1	ath01100 Metabolic pathways;ath01110 Biosynthesis of secondary metabolites;ath01200 Carbon metabolism;ath00010 Glycolysis / Gluconeogenesis;ath00620 Pyruvate metabolism;ath00020 Citrate cycle (TCA cycle)
AT1G59960	1	1	1	1	1	1	1	0	0	1
AT1G59990	1	1	1	1	1	1	1	0	0	1
AT1G60000	1	1	1	1	1	1	1	0	0	1
AT1G60070	1	1	1	1	1	1	1	0	0	1
AT1G60420	0.00167585	1	0.17934	1	0.0577913	0.0146336	0.0368429	0	1.502	0.00408752
AT1G60490	1	1	1	1	1	1	1	0	0	1	ath01100 Metabolic pathways;ath04145 Phagosome;ath00562 Inositol phosphate metabolism;ath04070 Phosphatidylinositol signaling system;ath04136 Autophagy - other
AT1G60550	1	1	1	1	1	1	1	0	0	1	ath01100 Metabolic pathways;ath01110 Biosynthesis of secondary metabolites;ath00130 Ubiquinone and other terpenoid-quinone biosynthesis
AT1G60710	1	1	1	1	1	1	1	0	0	1
AT1G60780	1	1	1	1	1	1	1	0	0	1
AT1G60950	1	1	1	1	1	1	1	0	0	1	ath00195 Photosynthesis
AT1G60990	0.00278019	0.31679	0.116824	1	0.00494381	0.00211546	0.0499811	0	-1.31297	0.0067811
AT1G61010	1	1	1	1	1	1	1	0	0	1	ath03015 mRNA surveillance pathway
AT1G61150	1	1	1	1	1	1	1	0	0	1
AT1G61520	1	1	1	1	1	1	1	0	0	1	ath00196 Photosynthesis - antenna proteins
AT1G61570	1	1	1	1	1	1	1	0	0	1
AT1G61580	1	1	1	1	1	1	1	0	0	1	ath03010 Ribosome
AT1G61620	0.00052173	0.611102	1	0.277673	0.086053	0.00386555	0.0446468	0	-1.34115	0.00127254
AT1G61690	1	1	1	1	1	1	1	0	0	1
AT1G61770	0.0023263	1	0.1359	1	0.0444582	0.0153426	0.0369328	0	1.22815	0.00567404
AT1G61790	1	1	1	1	1	1	1	0	0	1	ath01100 Metabolic pathways;ath04141 Protein processing in endoplasmic reticulum;ath00510 N-Glycan biosynthesis
AT1G61850	1	1	1	1	1	1	1	0	0	1
AT1G61870	1	1	1	1	1	1	1	0	0	1
AT1G62020	1	1	1	1	1	1	1	0	0	1
AT1G62180	1.51166e-05	0.14775	0.00405292	0.0318235	0.000208007	1.3646e-05	0.000102431	0	-1.81191	3.68706e-05	ath00920 Sulfur metabolism
AT1G62330	1	1	1	1	1	1	1	0	0	1
AT1G62380	1	1	1	1	1	1	1	0	0	1	ath01100 Metabolic pathways;ath01110 Biosynthesis of secondary metabolites;ath00270 Cysteine and methionine metabolism
AT1G62390	1	1	1	1	1	1	1	0	0	1
AT1G62480	1	1	1	1	1	1	1	0	0	1
AT1G62560	0.00037978	0.291883	0.0109676	1	0.000728777	0.000156787	0.00147823	0	1.89866	0.000926313
AT1G62630	1	1	1	1	1	1	1	0	0	1
AT1G62640	0.0125157	0.430104	1	1	0.0877951	0.019597	0.597509	0	-1.18847	0.0305268	ath01100 Metabolic pathways;ath01212 Fatty acid metabolism;ath00061 Fatty acid biosynthesis
AT1G62660	0.0149414	1	0.971215	0.414309	1	0.152306	0.0639024	0	-1.40191	0.0364433	ath01100 Metabolic pathways;ath00500 Starch and sucrose metabolism;ath00052 Galactose metabolism
AT1G62730	1	1	1	1	1	1	1	0	0	1
AT1G62740	0.0191392	1	0.232833	1	0.123528	0.123147	0.172218	0	1.26072	0.0466819
AT1G62750	0.0152418	0.549365	0.248086	0.99264	0.014904	0.0159359	0.33525	0	1.4424	0.037176
AT1G62780	1	1	1	1	1	1	1	0	0	1
AT1G62820	1	1	1	1	1	1	1	0	0	1	ath04626 Plant-pathogen interaction
AT1G63000	9.15755e-05	1	0.555937	0.107138	0.127256	0.00221729	0.00751627	0	1.35776	0.00022336	ath00520 Amino sugar and nucleotide sugar metabolism
AT1G63010	1	1	1	1	1	1	1	0	0	1
AT1G63110	1	1	1	1	1	1	1	0	0	1	ath01100 Metabolic pathways;ath00563 Glycosylphosphatidylinositol (GPI)-anchor biosynthesis
AT1G63160	0.0136374	0.3905	0.0360232	1	0.248386	0.0679855	0.00625985	0	-1.20439	0.0332626	ath03420 Nucleotide excision repair;ath03030 DNA replication;ath03430 Mismatch repair
AT1G63290	1	1	1	1	1	1	1	0	0	1	ath01100 Metabolic pathways;ath01110 Biosynthesis of secondary metabolites;ath01200 Carbon metabolism;ath01230 Biosynthesis of amino acids;ath00710 Carbon fixation in photosynthetic organisms;ath00030 Pentose phosphate pathway;ath00040 Pentose and glucuronate interconversions
AT1G63610	0.00036611	1	0.421929	0.463476	0.0970568	0.00661377	0.0237775	0	1.17687	0.000892972
AT1G63660	0.00104124	1	0.907108	0.142302	0.796862	0.0130017	0.0186203	0	-1.41708	0.00253967	ath01100 Metabolic pathways;ath00230 Purine metabolism
AT1G63680	3.41249e-05	0.377644	0.13728	0.122056	0.00662416	0.000364294	0.00321736	0	-1.40261	8.32334e-05
AT1G63770	0.00381722	1	0.133847	0.841223	0.307373	0.0406204	0.016237	0	1.19191	0.00931051	ath01100 Metabolic pathways;ath00480 Glutathione metabolism
AT1G63780	4.48817e-05	1	0.522889	0.0499516	0.100294	0.00103223	0.00354929	0	-1.58431	0.00010947	ath03008 Ribosome biogenesis in eukaryotes
AT1G63940	1	1	1	1	1	1	1	0	0	1	ath01100 Metabolic pathways;ath00053 Ascorbate and aldarate metabolism
AT1G63970	0.000317048	0.531378	0.0122345	0.954561	0.00122525	0.000235685	0.00150375	0	1.32169	0.000773305	ath01100 Metabolic pathways;ath01110 Biosynthesis of secondary metabolites;ath00900 Terpenoid backbone biosynthesis
AT1G64190	0.000560687	1	0.845588	0.357693	0.176517	0.00843357	0.0416176	0	-1.39189	0.00136756	ath01100 Metabolic pathways;ath01110 Biosynthesis of secondary metabolites;ath01200 Carbon metabolism;ath00480 Glutathione metabolism;ath00030 Pentose phosphate pathway
AT1G64330	1	1	1	1	1	1	1	0	0	1
AT1G64400	9.38251e-05	0.601841	0.37128	0.214167	0.0223142	0.00123848	0.010493	0	1.35994	0.000228847	ath01100 Metabolic pathways;ath04146 Peroxisome;ath01212 Fatty acid metabolism;ath00071 Fatty acid degradation;ath00061 Fatty acid biosynthesis
AT1G64510	2.32058e-05	1	0.0521804	0.0549025	0.0233349	0.000480453	0.00101378	0	-1.16541	5.66009e-05	ath03010 Ribosome
AT1G64520	1	1	1	1	1	1	1	0	0	1	ath03050 Proteasome
AT1G64550	1	1	1	1	1	1	1	0	0	1
AT1G64650	1	1	1	1	1	1	1	0	0	1
AT1G64680	0.0063997	1	0.805005	0.180711	1	0.0510747	0.0197658	0	1.43365	0.0156094
AT1G64740	0.00112563	0.0714271	0.501694	0.3618	0.0020961	0.000226739	0.021789	0	-1.75271	0.00274549	ath04145 Phagosome
AT1G64770	0.00631618	0.97506	0.840147	1	0.125237	0.0326983	0.273986	0	-1.16075	0.0154057
AT1G64790	1	1	1	1	1	1	1	0	0	1
AT1G64900	1	1	1	1	1	1	1	0	0	1
AT1G64970	1	1	1	1	1	1	1	0	0	1	ath01100 Metabolic pathways;ath01110 Biosynthesis of secondary metabolites;ath00130 Ubiquinone and other terpenoid-quinone biosynthesis
AT1G64980	0.0067839	1	0.809064	0.52684	0.942766	0.0902784	0.0609486	0	1.21891	0.0165465
AT1G65010	1	1	1	1	1	1	1	0	0	1
AT1G65020	1	1	1	1	1	1	1	0	0	1
AT1G65060	0.00931939	1	1	0.0305352	0.887016	0.0124589	0.0144666	0	1.27351	0.0227307	ath01100 Metabolic pathways;ath01110 Biosynthesis of secondary metabolites;ath00940 Phenylpropanoid biosynthesis;ath00360 Phenylalanine metabolism;ath00130 Ubiquinone and other terpenoid-quinone biosynthesis
AT1G65220	0.000229664	0.58037	0.0360232	0.741565	0.00332613	0.000539398	0.00363718	0	-1.57291	0.000560168
AT1G65230	1	1	1	1	1	1	1	0	0	1
AT1G65260	0.00378855	1	0.588706	0.435422	0.835779	0.0532747	0.030796	0	1.18053	0.00924057
AT1G65270	0.00154899	1	0.049357	0.816653	0.0741793	0.0100322	0.00537895	0	1.16093	0.0037781
AT1G65410	1	1	1	1	1	1	1	0	0	1
AT1G65440	1	1	1	1	1	1	1	0	0	1
AT1G65540	0.000478586	1	0.0309117	0.969514	0.00824328	0.00174732	0.00402306	0	1.64154	0.00116731
AT1G65560	1	1	1	1	1	1	1	0	0	1
AT1G65590	0.0191306	1	0.120598	0.88124	0.026851	0.0453365	0.177934	0	1.26251	0.0466611	ath01100 Metabolic pathways;ath00520 Amino sugar and nucleotide sugar metabolism;ath00511 Other glycan degradation;ath00531 Glycosaminoglycan degradation;ath00603 Glycosphingolipid biosynthesis - globo and isoglobo series;ath00604 Glycosphingolipid biosynthesis - ganglio series
AT1G65650	0.0154886	0.183162	0.0349008	0.512814	0.761869	0.0570108	0.00264277	0	-1.29735	0.0377779
AT1G65930	0.00732447	1	1	0.406431	0.720679	0.0386003	0.23447	0	-1.187	0.017865	ath01100 Metabolic pathways;ath01110 Biosynthesis of secondary metabolites;ath01200 Carbon metabolism;ath01230 Biosynthesis of amino acids;ath01210 2-Oxocarboxylic acid metabolism;ath00480 Glutathione metabolism;ath00020 Citrate cycle (TCA cycle);ath04146 Peroxisome
AT1G65960	0.000193689	1	0.404738	0.0723567	0.328269	0.00288436	0.00416805	0	-1.26906	0.000472424	ath01100 Metabolic pathways;ath01110 Biosynthesis of secondary metabolites;ath00250 Alanine, aspartate and glutamate metabolism;ath00410 beta-Alanine metabolism;ath00650 Butanoate metabolism;ath00430 Taurine and hypotaurine metabolism
AT1G65980	0.015969	1	0.140386	1	0.153895	0.12456	0.0728092	0	1.10295	0.0389498
AT1G66100	1	1	1	1	1	1	1	0	0	1
AT1G66130	1	1	1	1	1	1	1	0	0	1
AT1G66200	1	1	1	1	1	1	1	0	0	1
AT1G66240	0.000132913	1	0.724437	0.110246	0.157041	0.00260315	0.0107683	0	1.33658	0.000324186
AT1G66250	0.0169371	0.633372	1	1	0.129228	0.0392554	0.647738	0	-1.27094	0.0413109	ath00500 Starch and sucrose metabolism
AT1G66260	0.00806938	1	0.61475	1	0.234915	0.0757826	0.186585	0	1.27396	0.0196819	ath03013 RNA transport;ath03040 Spliceosome;ath03015 mRNA surveillance pathway
AT1G66430	0.0114736	0.711515	1	1	0.129665	0.0345564	0.492334	0	-1.17199	0.027985	ath01100 Metabolic pathways;ath00520 Amino sugar and nucleotide sugar metabolism;ath00500 Starch and sucrose metabolism;ath00051 Fructose and mannose metabolism
AT1G66530	0.0126413	0.701842	0.57803	0.184051	1	0.0823949	0.0134998	0	1.32787	0.030833	ath00970 Aminoacyl-tRNA biosynthesis
AT1G66580	1	1	1	1	1	1	1	0	0	1	ath03010 Ribosome
AT1G66670	1	1	1	1	1	1	1	0	0	1
AT1G66970	1	1	1	1	1	1	1	0	0	1
AT1G66980	0.00253137	0.961432	0.471391	1	0.0547341	0.0140008	0.106446	0	1.97312	0.0061742
AT1G67080	1	1	1	1	1	1	1	0	0	1
AT1G67090	1	1	1	1	1	1	1	0	0	1	ath01100 Metabolic pathways;ath01200 Carbon metabolism;ath00710 Carbon fixation in photosynthetic organisms;ath00630 Glyoxylate and dicarboxylate metabolism
AT1G67120	1	1	1	1	1	1	1	0	0	1	ath03008 Ribosome biogenesis in eukaryotes
AT1G67140	0.0133603	1	0.800874	0.581875	1	0.161157	0.0686983	0	-1.18609	0.0325869
AT1G67230	1	1	1	1	1	1	1	0	0	1
AT1G67280	0.000119745	1	0.0525946	0.326245	0.019497	0.00149986	0.00295762	0	1.22261	0.000292067	ath00620 Pyruvate metabolism
AT1G67350	1	1	1	1	1	1	1	0	0	1
AT1G67430	1	1	1	1	1	1	1	0	0	1	ath03010 Ribosome
AT1G67490	1	1	1	1	1	1	1	0	0	1	ath01100 Metabolic pathways;ath04141 Protein processing in endoplasmic reticulum;ath00510 N-Glycan biosynthesis
AT1G67550	1	1	1	1	1	1	1	0	0	1	ath01100 Metabolic pathways;ath00230 Purine metabolism;ath00220 Arginine biosynthesis
AT1G67560	1	1	1	1	1	1	1	0	0	1	ath01100 Metabolic pathways;ath01110 Biosynthesis of secondary metabolites;ath00592 alpha-Linolenic acid metabolism;ath00591 Linoleic acid metabolism
AT1G67680	1	1	1	1	1	1	1	0	0	1	ath03060 Protein export
AT1G67700	0.003304	0.377644	0.882412	0.959039	0.0328543	0.00617301	0.193441	0	-1.09847	0.00805872
AT1G67730	1	1	1	1	1	1	1	0	0	1	ath01100 Metabolic pathways;ath01110 Biosynthesis of secondary metabolites;ath01212 Fatty acid metabolism;ath01040 Biosynthesis of unsaturated fatty acids;ath00062 Fatty acid elongation
AT1G67840	1	1	1	1	1	1	1	0	0	1
AT1G67930	1	1	1	1	1	1	1	0	0	1
AT1G68010	1	1	1	1	1	1	1	0	0	1	ath01100 Metabolic pathways;ath01110 Biosynthesis of secondary metabolites;ath01200 Carbon metabolism;ath00630 Glyoxylate and dicarboxylate metabolism;ath00260 Glycine, serine and threonine metabolism
AT1G68300	0.0196787	1	0.87851	0.463476	1	0.201477	0.0602709	0	1.29559	0.0479978
AT1G68370	1	1	1	1	1	1	1	0	0	1
AT1G68530	0.00155792	1	0.981476	0.332871	0.578984	0.0231433	0.050303	0	-1.2328	0.00379989	ath01110 Biosynthesis of secondary metabolites;ath00062 Fatty acid elongation
AT1G68560	0.000370947	1	0.430678	0.521044	0.0605829	0.00512973	0.0269147	0	-1.34364	0.00090477
AT1G68590	4.2243e-05	0.347461	0.610182	0.0589713	0.0183413	0.000444212	0.00452581	0	-1.20373	0.000103034
AT1G68730	1	1	1	1	1	1	1	0	0	1
AT1G68760	0.0116462	1	0.934154	0.949159	0.635944	0.129276	0.210897	0	-1.16673	0.028406
AT1G68790	1	1	1	1	1	1	1	0	0	1
AT1G68830	1	1	1	1	1	1	1	0	0	1
AT1G68890	1	1	1	1	1	1	1	0	0	1	ath01100 Metabolic pathways;ath01110 Biosynthesis of secondary metabolites;ath00130 Ubiquinone and other terpenoid-quinone biosynthesis
AT1G68910	1	1	1	1	1	1	1	0	0	1
AT1G69200	6.20542e-06	0.297619	0.118874	0.0274281	0.00464726	0.000109416	0.000995892	0	-1.305	1.51355e-05
AT1G69250	1	1	1	1	1	1	1	0	0	1
AT1G69340	0.00845814	1	0.21674	1	0.139677	0.0720098	0.0823545	0	1.19767	0.0206301
AT1G69730	0.000820073	1	0.0521167	0.969386	0.0270559	0.0052763	0.00727828	0	1.53119	0.00200022
AT1G69740	0.00101191	0.388561	0.823608	0.573341	0.0315825	0.00331489	0.0709794	0	-1.33979	0.00246812	ath01100 Metabolic pathways;ath01110 Biosynthesis of secondary metabolites;ath00860 Porphyrin and chlorophyll metabolism
AT1G69800	1	1	1	1	1	1	1	0	0	1
AT1G69830	1	1	1	1	1	1	1	0	0	1
AT1G69840	1	1	1	1	1	1	1	0	0	1
AT1G69960	1	1	1	1	1	1	1	0	0	1	ath03015 mRNA surveillance pathway;ath04136 Autophagy - other
AT1G70070	0.00387974	0.174886	0.619389	0.047923	0.203917	0.00146343	0.0778896	0	-1.29902	0.009463
AT1G70200	1	1	1	1	1	1	1	0	0	1
AT1G70290	0.00254606	0.601841	1	0.644372	0.110753	0.010662	0.172142	0	-1.51456	0.00621004	ath01100 Metabolic pathways;ath00500 Starch and sucrose metabolism
AT1G70310	1	1	1	1	1	1	1	0	0	1	ath01100 Metabolic pathways;ath00270 Cysteine and methionine metabolism;ath00480 Glutathione metabolism;ath00330 Arginine and proline metabolism;ath00410 beta-Alanine metabolism
AT1G70320	1	1	1	1	1	1	1	0	0	1	ath04120 Ubiquitin mediated proteolysis
AT1G70330	1	1	1	1	1	1	1	0	0	1
AT1G70410	1	1	1	1	1	1	1	0	0	1	ath00910 Nitrogen metabolism
AT1G70570	1	1	1	1	1	1	1	0	0	1
AT1G70580	1	1	1	1	1	1	1	0	0	1	ath01100 Metabolic pathways;ath01110 Biosynthesis of secondary metabolites;ath01200 Carbon metabolism;ath01230 Biosynthesis of amino acids;ath00710 Carbon fixation in photosynthetic organisms;ath00630 Glyoxylate and dicarboxylate metabolism;ath01210 2-Oxocarboxylic acid metabolism;ath00260 Glycine, serine and threonine metabolism;ath00250 Alanine, aspartate and glutamate metabolism;ath00220 Argin…
AT1G70610	0.00870502	1	0.943869	0.855706	0.651505	0.103873	0.171021	0	1.15159	0.0212322
AT1G70730	0.00081684	1	0.0348719	1	0.0075938	0.00224303	0.00642765	0	1.40569	0.00199234	ath01100 Metabolic pathways;ath01110 Biosynthesis of secondary metabolites;ath00010 Glycolysis / Gluconeogenesis;ath00230 Purine metabolism;ath00520 Amino sugar and nucleotide sugar metabolism;ath00500 Starch and sucrose metabolism;ath00030 Pentose phosphate pathway;ath00052 Galactose metabolism
AT1G70770	0.00718284	1	0.0650027	1	0.0178215	0.0174541	0.0474953	0	1.24981	0.0175195
AT1G70820	0.000431517	0.643024	0.0216768	1	0.00220186	0.00048285	0.00298319	0	1.646	0.0010525
AT1G70830	1	1	1	1	1	1	1	0	0	1
AT1G70890	0.00010711	1	0.059268	0.261101	0.0264159	0.00157648	0.00285133	0	-1.34937	0.000261249
AT1G70940	0.00521661	1	1	0.150609	1	0.0309105	0.0562401	0	-1.38783	0.0127237
AT1G71040	1	1	1	1	1	1	1	0	0	1
AT1G71100	0.000235341	1	0.0984205	0.422567	0.0492141	0.00363863	0.00625985	0	1.35812	0.000574014	ath01100 Metabolic pathways;ath01110 Biosynthesis of secondary metabolites;ath01200 Carbon metabolism;ath01230 Biosynthesis of amino acids;ath00710 Carbon fixation in photosynthetic organisms;ath00030 Pentose phosphate pathway
AT1G71220	1	1	1	1	1	1	1	0	0	1	ath04141 Protein processing in endoplasmic reticulum
AT1G71240	1	1	1	1	1	1	1	0	0	1
AT1G71270	1	1	1	1	1	1	1	0	0	1
AT1G71410	1	1	1	1	1	1	1	0	0	1
AT1G71460	0.00378855	1	0.735654	0.0116965	1	0.00188572	0.00746515	0	-1.27023	0.00924057
AT1G71500	0.000424609	0.737073	0.720083	0.398385	0.0629682	0.00409028	0.0370017	0	1.27673	0.00103566
AT1G71695	1	1	1	1	1	1	1	0	0	1	ath01100 Metabolic pathways;ath01110 Biosynthesis of secondary metabolites;ath00940 Phenylpropanoid biosynthesis
AT1G71720	1	1	1	1	1	1	1	0	0	1	ath03010 Ribosome
AT1G71810	0.000230087	1	0.0292815	0.66129	0.0068524	0.00100637	0.00251517	0	1.68071	0.000561199
AT1G71820	1	1	1	1	1	1	1	0	0	1
AT1G71860	1	1	1	1	1	1	1	0	0	1
AT1G71920	1	1	1	1	1	1	1	0	0	1	ath01100 Metabolic pathways;ath01110 Biosynthesis of secondary metabolites;ath01230 Biosynthesis of amino acids;ath00400 Phenylalanine, tyrosine and tryptophan biosynthesis;ath00360 Phenylalanine metabolism;ath00350 Tyrosine metabolism;ath00340 Histidine metabolism;ath00960 Tropane, piperidine and pyridine alkaloid biosynthesis
AT1G72150	0.000820073	0.202321	1	0.293484	0.0183065	0.00133827	0.0486552	0	-1.71318	0.00200022
AT1G72160	1	1	1	1	1	1	1	0	0	1
AT1G72170	1	1	1	1	1	1	1	0	0	1
AT1G72340	1	1	1	1	1	1	1	0	0	1	ath03013 RNA transport
AT1G72370	0.00599281	0.486124	0.76453	1	0.0389044	0.0121255	0.289938	0	-1.21978	0.0146169	ath03010 Ribosome
AT1G72440	1	1	1	1	1	1	1	0	0	1
AT1G72550	1	1	1	1	1	1	1	0	0	1	ath00970 Aminoacyl-tRNA biosynthesis
AT1G72560	1	1	1	1	1	1	1	0	0	1	ath03013 RNA transport
AT1G72610	0.00126583	0.674785	1	0.394454	0.134238	0.00747454	0.0921793	0	-1.28914	0.00308747
AT1G72640	0.00648098	1	0.911979	0.872861	0.499651	0.0760527	0.165734	0	1.13362	0.0158076
AT1G72680	1	1	1	1	1	1	1	0	0	1	ath01100 Metabolic pathways;ath01110 Biosynthesis of secondary metabolites;ath00940 Phenylpropanoid biosynthesis
AT1G72730	0.00155151	0.377176	0.876414	0.693639	0.0320754	0.00396895	0.101255	0	-1.43678	0.00378425	ath03013 RNA transport
AT1G72750	1	1	1	1	1	1	1	0	0	1
AT1G72970	6.07452e-05	1	0.0709119	0.226475	0.0185027	0.00111912	0.00298319	0	-2.14376	0.000148162	ath00073 Cutin, suberine and wax biosynthesis
AT1G73060	1	1	1	1	1	1	1	0	0	1
AT1G73110	1	1	1	1	1	1	1	0	0	1
AT1G73170	1	1	1	1	1	1	1	0	0	1
AT1G73230	0.00231119	1	0.366223	0.851242	0.264653	0.0356666	0.0415916	0	-1.13179	0.00563717
AT1G73240	1	1	1	1	1	1	1	0	0	1	ath03013 RNA transport
AT1G73250	1	1	1	1	1	1	1	0	0	1	ath01100 Metabolic pathways;ath00520 Amino sugar and nucleotide sugar metabolism;ath00051 Fructose and mannose metabolism
AT1G73370	1	1	1	1	1	1	1	0	0	1	ath01100 Metabolic pathways;ath00500 Starch and sucrose metabolism
AT1G73430	1	1	1	1	1	1	1	0	0	1
AT1G73600	0.000135665	0.188453	0.00788259	0.00299407	0.0330911	5.7673e-05	3.21439e-05	0	-2.0894	0.000330898	ath00564 Glycerophospholipid metabolism
AT1G73660	0.00694173	1	0.759487	0.948595	0.480797	0.0886653	0.14121	0	-1.22281	0.0169314
AT1G73980	0.0164461	1	0.290212	1	0.179968	0.131946	0.15486	0	1.22299	0.0401134
AT1G73990	1	1	1	1	1	1	1	0	0	1
AT1G74020	0.00263495	1	1	0.167944	0.960362	0.0218647	0.0447504	0	1.33158	0.00642685	ath01100 Metabolic pathways;ath01110 Biosynthesis of secondary metabolites;ath00901 Indole alkaloid biosynthesis
AT1G74030	1	1	1	1	1	1	1	0	0	1	ath01100 Metabolic pathways;ath01110 Biosynthesis of secondary metabolites;ath01200 Carbon metabolism;ath01230 Biosynthesis of amino acids;ath00010 Glycolysis / Gluconeogenesis;ath03018 RNA degradation
AT1G74040	0.00145806	0.815476	1	0.0796284	0.578042	0.00483859	0.038823	0	1.26524	0.00355632	ath01100 Metabolic pathways;ath01110 Biosynthesis of secondary metabolites;ath01230 Biosynthesis of amino acids;ath00620 Pyruvate metabolism;ath01210 2-Oxocarboxylic acid metabolism;ath00290 Valine, leucine and isoleucine biosynthesis
AT1G74050	0.00114294	0.3179	1	0.168691	0.0846813	0.0025165	0.0672761	0	-1.19673	0.00278772	ath03010 Ribosome
AT1G74070	1	1	1	1	1	1	1	0	0	1
AT1G74090	3.35486e-05	1	0.159009	0.127374	0.026851	0.00100637	0.00368463	0	1.62733	8.18278e-05	ath01110 Biosynthesis of secondary metabolites;ath00966 Glucosinolate biosynthesis
AT1G74100	0.00350777	1	0.732344	0.165007	1	0.0311253	0.0160004	0	1.24733	0.00855572	ath01110 Biosynthesis of secondary metabolites;ath01210 2-Oxocarboxylic acid metabolism;ath00380 Tryptophan metabolism;ath00966 Glucosinolate biosynthesis
AT1G74230	0.018748	1	1	0.186525	1	0.119597	0.0376789	0	1.17149	0.045728	ath03040 Spliceosome
AT1G74260	1	1	1	1	1	1	1	0	0	1	ath01100 Metabolic pathways;ath01110 Biosynthesis of secondary metabolites;ath00230 Purine metabolism
AT1G74470	0.0146746	0.840057	0.650771	1	0.0651348	0.0404786	0.445286	0	-1.2346	0.0357925	ath01100 Metabolic pathways;ath01110 Biosynthesis of secondary metabolites;ath00860 Porphyrin and chlorophyll metabolism;ath00900 Terpenoid backbone biosynthesis
AT1G74560	1	1	1	1	1	1	1	0	0	1
AT1G74640	0.00364035	1	0.511138	1	0.0694573	0.0206154	0.13945	0	-1.29002	0.0088791
AT1G74690	0.00538459	0.787907	1	0.150609	0.756327	0.0130017	0.141168	0	-1.34807	0.0131334
AT1G74790	0.000888693	0.0994853	0.270128	0.587509	0.00255262	0.000364294	0.0202262	0	-1.82524	0.00216759
AT1G74850	1	1	1	1	1	1	1	0	0	1
AT1G74880	1	1	1	1	1	1	1	0	0	1
AT1G74910	1	1	1	1	1	1	1	0	0	1	ath01100 Metabolic pathways;ath01110 Biosynthesis of secondary metabolites;ath00520 Amino sugar and nucleotide sugar metabolism;ath00051 Fructose and mannose metabolism
AT1G74920	0.0151264	1	1	0.113904	0.997901	0.0698477	0.0271807	0	1.21828	0.0368945	ath01100 Metabolic pathways;ath00260 Glycine, serine and threonine metabolism
AT1G74960	1	1	1	1	1	1	1	0	0	1	ath01100 Metabolic pathways;ath01212 Fatty acid metabolism;ath00061 Fatty acid biosynthesis;ath00780 Biotin metabolism
AT1G74970	0.000254594	1	0.791797	0.072824	0.422124	0.00349219	0.00769678	0	-1.17616	0.000620976	ath03010 Ribosome
AT1G75010	1	1	1	1	1	1	1	0	0	1
AT1G75040	1	1	1	1	1	1	1	0	0	1
AT1G75140	1	1	1	1	1	1	1	0	0	1
AT1G75200	1	1	1	1	1	1	1	0	0	1
AT1G75210	1	1	1	1	1	1	1	0	0	1
AT1G75270	0.0055197	1	1	0.238657	1	0.0492746	0.0568164	0	1.20646	0.013463	ath01100 Metabolic pathways;ath00480 Glutathione metabolism;ath00053 Ascorbate and aldarate metabolism
AT1G75280	0.00312286	1	0.616243	0.462686	0.740434	0.0473098	0.0349956	0	1.24972	0.0076169
AT1G75330	1	1	1	1	1	1	1	0	0	1	ath01100 Metabolic pathways;ath01110 Biosynthesis of secondary metabolites;ath01230 Biosynthesis of amino acids;ath00220 Arginine biosynthesis
AT1G75350	0.00412137	1	1	0.0951124	0.966813	0.0111894	0.0672761	0	-1.15347	0.0100523	ath03010 Ribosome
AT1G75380	1	1	1	1	1	1	1	0	0	1
AT1G75460	1	1	1	1	1	1	1	0	0	1
AT1G75500	1	1	1	1	1	1	1	0	0	1
AT1G75660	0.00622435	0.200991	1	0.88124	0.0252987	0.00420505	0.359101	0	-1.27932	0.0151817	ath03018 RNA degradation;ath03008 Ribosome biogenesis in eukaryotes
AT1G75680	1	1	1	1	1	1	1	0	0	1
AT1G75690	1	1	1	1	1	1	1	0	0	1
AT1G75750	0.0017688	1	0.694144	0.647879	0.324189	0.0287114	0.063254	0	1.39892	0.00431425
AT1G75850	0.0175667	1	0.217188	1	0.0485131	0.0593934	0.232472	0	1.28385	0.0428465	ath04144 Endocytosis
AT1G75950	1	1	1	1	1	1	1	0	0	1	ath04141 Protein processing in endoplasmic reticulum;ath04120 Ubiquitin mediated proteolysis
AT1G75990	0.00725843	1	1	0.327065	1	0.0691539	0.0817241	0	-1.27678	0.0177039	ath03050 Proteasome
AT1G76010	0.00073094	1	0.0790752	1	0.0134699	0.00329551	0.0153802	0	-1.54043	0.00178282
AT1G76020	1	1	1	1	1	1	1	0	0	1
AT1G76080	0.0175817	1	1	0.569211	1	0.146584	0.222206	0	1.18486	0.0428832
AT1G76090	0.000701393	1	1	0.142239	0.456672	0.00737786	0.030495	0	-1.35435	0.00171075	ath01110 Biosynthesis of secondary metabolites;ath00100 Steroid biosynthesis
AT1G76100	0.00211896	0.0266194	0.619815	0.234898	0.000632979	7.32494e-05	0.0184977	0	-1.36767	0.00516832	ath00195 Photosynthesis
AT1G76140	1	1	1	1	1	1	1	0	0	1
AT1G76150	2.19823e-06	1	0.013753	0.0121768	0.0021946	4.82957e-05	0.000150194	0	1.37543	5.36166e-06
AT1G76160	1	1	1	1	1	1	1	0	0	1
AT1G76180	0.011845	1	0.682733	1	0.358737	0.119597	0.217915	0	1.23353	0.028891
AT1G76400	0.00257874	1	0.0756243	1	0.0203403	0.00990612	0.0269147	0	1.26317	0.00628975	ath01100 Metabolic pathways;ath04141 Protein processing in endoplasmic reticulum;ath00510 N-Glycan biosynthesis
AT1G76450	1	1	1	1	1	1	1	0	0	1
AT1G76490	1.26742e-05	1	0.0756243	0.00558286	0.0277921	0.000103622	0.000256846	0	2.6111	3.09133e-05	ath01100 Metabolic pathways;ath01110 Biosynthesis of secondary metabolites;ath00900 Terpenoid backbone biosynthesis
AT1G76550	0.000750312	1	0.0674875	1	0.0148796	0.0036421	0.0129588	0	1.32357	0.00183007	ath01100 Metabolic pathways;ath01110 Biosynthesis of secondary metabolites;ath00010 Glycolysis / Gluconeogenesis;ath00030 Pentose phosphate pathway;ath00051 Fructose and mannose metabolism
AT1G76680	1	1	1	1	1	1	1	0	0	1	ath01100 Metabolic pathways;ath01110 Biosynthesis of secondary metabolites;ath00592 alpha-Linolenic acid metabolism
AT1G76730	1	1	1	1	1	1	1	0	0	1	ath01100 Metabolic pathways;ath00670 One carbon pool by folate
AT1G76810	1	1	1	1	1	1	1	0	0	1	ath03013 RNA transport
AT1G76850	1	1	1	1	1	1	1	0	0	1
AT1G77030	1.26364e-05	0.837985	0.121083	0.0616419	0.0131382	0.000374681	0.00177642	0	-1.50033	3.08212e-05
AT1G77060	1	1	1	1	1	1	1	0	0	1
AT1G77090	1	1	1	1	1	1	1	0	0	1
AT1G77120	1	1	1	1	1	1	1	0	0	1	ath01100 Metabolic pathways;ath01110 Biosynthesis of secondary metabolites;ath00010 Glycolysis / Gluconeogenesis;ath00071 Fatty acid degradation;ath00592 alpha-Linolenic acid metabolism;ath00350 Tyrosine metabolism
AT1G77122	1	1	1	1	1	1	1	0	0	1
AT1G77140	1	1	1	1	1	1	1	0	0	1	ath04144 Endocytosis
AT1G77180	1	1	1	1	1	1	1	0	0	1	ath03040 Spliceosome
AT1G77460	1	1	1	1	1	1	1	0	0	1
AT1G77490	1	1	1	1	1	1	1	0	0	1	ath00480 Glutathione metabolism;ath00053 Ascorbate and aldarate metabolism
AT1G77510	0.000834686	1	0.0825793	0.653182	0.0929669	0.0093127	0.00775666	0	1.42785	0.00203587	ath04141 Protein processing in endoplasmic reticulum
AT1G77550	1	1	1	1	1	1	1	0	0	1
AT1G77590	1	1	1	1	1	1	1	0	0	1	ath01100 Metabolic pathways;ath04146 Peroxisome;ath01212 Fatty acid metabolism;ath00071 Fatty acid degradation;ath00061 Fatty acid biosynthesis
AT1G77630	0.00114802	1	0.365545	0.967345	0.047896	0.00912502	0.0532929	0	-1.42106	0.00280012
AT1G77670	1	1	1	1	1	1	1	0	0	1
AT1G77940	0.0041545	1	1	0.0718268	0.999555	0.00872985	0.0547048	0	-1.16224	0.0101332	ath03010 Ribosome
AT1G78060	1	1	1	1	1	1	1	0	0	1
AT1G78140	1	1	1	1	1	1	1	0	0	1
AT1G78150	1	1	1	1	1	1	1	0	0	1
AT1G78180	0.00639681	0.524175	0.724048	0.0635748	0.876026	0.00561824	0.093974	0	-1.14803	0.0156023
AT1G78240	0.0101909	1	0.376296	1	0.202048	0.093782	0.1362	0	1.25107	0.0248564
AT1G78280	1	1	1	1	1	1	1	0	0	1
AT1G78300	1	1	1	1	1	1	1	0	0	1
AT1G78360	1	1	1	1	1	1	1	0	0	1	ath00480 Glutathione metabolism
AT1G78370	2.15357e-05	0.177413	0.00517867	0.059227	0.000324094	2.26915e-05	0.000170727	0	2.00879	5.25273e-05	ath00480 Glutathione metabolism
AT1G78380	1	1	1	1	1	1	1	0	0	1	ath00480 Glutathione metabolism
AT1G78510	1	1	1	1	1	1	1	0	0	1	ath01110 Biosynthesis of secondary metabolites;ath00900 Terpenoid backbone biosynthesis
AT1G78570	0.000339391	1	0.0264313	0.811047	0.00709263	0.00122983	0.00268027	0	1.34665	0.000827801	ath00520 Amino sugar and nucleotide sugar metabolism
AT1G78580	1	1	1	1	1	1	1	0	0	1	ath01100 Metabolic pathways;ath00500 Starch and sucrose metabolism
AT1G78630	0.00324706	1	1	0.315942	0.72588	0.0286153	0.0999211	0	-1.14035	0.00791985	ath03010 Ribosome
AT1G78680	1	1	1	1	1	1	1	0	0	1	ath00790 Folate biosynthesis
AT1G78820	2.10502e-05	0.14775	0.0264313	0.0616419	0.000852757	5.67549e-05	0.000646641	0	-1.70313	5.13432e-05
AT1G78830	0.000221177	0.145954	0.0642924	0.361265	0.00161072	0.000180349	0.00378453	0	-1.61206	0.000539469
AT1G78850	1.50467e-05	0.352455	0.612538	0.00614928	0.0184543	9.40495e-05	0.000671177	0	-2.18103	3.67e-05
AT1G78870	1	1	1	1	1	1	1	0	0	1	ath04120 Ubiquitin mediated proteolysis
AT1G78900	0.000354918	1	0.0540376	0.791853	0.0156635	0.00243426	0.00609703	0	1.33011	0.000865673	ath01100 Metabolic pathways;ath00190 Oxidative phosphorylation;ath04145 Phagosome
AT1G78915	1	1	1	1	1	1	1	0	0	1
AT1G78920	0.0106622	1	0.0620729	1	0.108305	0.0650507	0.0224168	0	1.19028	0.0260059
AT1G79000	1	1	1	1	1	1	1	0	0	1
AT1G79010	0.00704621	0.528954	0.648783	1	0.033777	0.0135827	0.299076	0	-1.31126	0.0171863	ath01100 Metabolic pathways;ath00190 Oxidative phosphorylation
AT1G79040	1	1	1	1	1	1	1	0	0	1	ath01100 Metabolic pathways;ath00195 Photosynthesis
AT1G79050	1	1	1	1	1	1	1	0	0	1	ath03440 Homologous recombination
AT1G79090	1	1	1	1	1	1	1	0	0	1	ath03018 RNA degradation
AT1G79150	0.0126606	1	0.629899	1	0.569858	0.158338	0.143353	0	-1.46393	0.0308803
AT1G79210	1	1	1	1	1	1	1	0	0	1	ath03050 Proteasome
AT1G79230	0.000334372	1	0.0781195	0.604629	0.0345722	0.00374952	0.00668804	0	1.33706	0.00081556	ath01100 Metabolic pathways;ath00270 Cysteine and methionine metabolism;ath00920 Sulfur metabolism;ath04122 Sulfur relay system
AT1G79280	1	1	1	1	1	1	1	0	0	1	ath03013 RNA transport
AT1G79340	0.00188937	1	0.353091	0.810252	0.24704	0.0303385	0.0360575	0	1.1964	0.00460832
AT1G79350	1	1	1	1	1	1	1	0	0	1
AT1G79440	1	1	1	1	1	1	1	0	0	1	ath01100 Metabolic pathways;ath00250 Alanine, aspartate and glutamate metabolism;ath00650 Butanoate metabolism
AT1G79500	1	1	1	1	1	1	1	0	0	1	ath01100 Metabolic pathways
AT1G79530	1	1	1	1	1	1	1	0	0	1	ath01100 Metabolic pathways;ath01110 Biosynthesis of secondary metabolites;ath01200 Carbon metabolism;ath01230 Biosynthesis of amino acids;ath00010 Glycolysis / Gluconeogenesis;ath00710 Carbon fixation in photosynthetic organisms
AT1G79550	1	1	1	1	1	1	1	0	0	1	ath01100 Metabolic pathways;ath01110 Biosynthesis of secondary metabolites;ath01200 Carbon metabolism;ath01230 Biosynthesis of amino acids;ath00010 Glycolysis / Gluconeogenesis;ath00710 Carbon fixation in photosynthetic organisms
AT1G79560	1	1	1	1	1	1	1	0	0	1
AT1G79570	1	1	1	1	1	1	1	0	0	1
AT1G79600	0.000197941	1	0.247067	0.442663	0.0374057	0.00301587	0.0143431	0	1.20786	0.000482794
AT1G79690	0.000881653	0.69	0.0817728	1	0.00754794	0.00217422	0.0186203	0	1.40702	0.00215042
AT1G79720	1	1	1	1	1	1	1	0	0	1
AT1G79750	0.000389945	1	0.577716	0.442274	0.0846813	0.00571299	0.0302892	0	1.42462	0.000951106	ath01100 Metabolic pathways;ath01200 Carbon metabolism;ath00620 Pyruvate metabolism;ath00710 Carbon fixation in photosynthetic organisms
AT1G79830	1	1	1	1	1	1	1	0	0	1
AT1G79850	0.00167433	0.724894	1	0.441956	0.165777	0.0099731	0.115533	0	-1.2105	0.00408383	ath03010 Ribosome
AT1G79870	1	1	1	1	1	1	1	0	0	1	ath01100 Metabolic pathways;ath01110 Biosynthesis of secondary metabolites;ath01200 Carbon metabolism;ath00630 Glyoxylate and dicarboxylate metabolism;ath00260 Glycine, serine and threonine metabolism
AT1G79920	1	1	1	1	1	1	1	0	0	1
AT1G79930	1	1	1	1	1	1	1	0	0	1
AT1G79940	0.00202239	1	1	0.132411	0.735657	0.0112661	0.0559873	0	1.28111	0.00493278	ath04141 Protein processing in endoplasmic reticulum;ath03060 Protein export
AT1G79990	1	1	1	1	1	1	1	0	0	1
AT1G80030	1	1	1	1	1	1	1	0	0	1
AT1G80070	9.2798e-05	0.270708	1	0.00978747	0.0492055	0.000180349	0.00190094	0	-1.38149	0.000226342	ath03040 Spliceosome
AT1G80230	1	1	1	1	1	1	1	0	0	1	ath01100 Metabolic pathways;ath00190 Oxidative phosphorylation
AT1G80300	1	1	1	1	1	1	1	0	0	1
AT1G80360	1	1	1	1	1	1	1	0	0	1
AT1G80380	1	1	1	1	1	1	1	0	0	1	ath01100 Metabolic pathways;ath01110 Biosynthesis of secondary metabolites;ath01200 Carbon metabolism;ath00630 Glyoxylate and dicarboxylate metabolism;ath00260 Glycine, serine and threonine metabolism;ath00561 Glycerolipid metabolism
AT1G80410	0.00726447	0.352455	1	0.615379	0.113496	0.0103408	0.417185	0	-1.24938	0.0177186
AT1G80460	1	1	1	1	1	1	1	0	0	1	ath01100 Metabolic pathways;ath04626 Plant-pathogen interaction;ath00561 Glycerolipid metabolism
AT1G80480	0.00852801	1	0.657837	0.241182	1	0.0731245	0.0202831	0	-1.16917	0.0208005
AT1G80560	0.00215046	0.38155	0.817002	0.85779	0.0296186	0.00484387	0.129559	0	-1.31739	0.00524514	ath01100 Metabolic pathways;ath01110 Biosynthesis of secondary metabolites;ath01230 Biosynthesis of amino acids;ath01210 2-Oxocarboxylic acid metabolism;ath00290 Valine, leucine and isoleucine biosynthesis;ath00660 C5-Branched dibasic acid metabolism
AT1G80600	1	1	1	1	1	1	1	0	0	1	ath01100 Metabolic pathways;ath01110 Biosynthesis of secondary metabolites;ath01230 Biosynthesis of amino acids;ath01210 2-Oxocarboxylic acid metabolism;ath00220 Arginine biosynthesis
AT1G80670	0.000464388	0.412404	0.38175	0.604426	0.0150127	0.0018496	0.0277108	0	-1.4536	0.00113268	ath03013 RNA transport
AT1G80680	0.00337706	0.388561	1	0.642902	0.0727935	0.00730857	0.222308	0	-1.31402	0.00823692	ath03013 RNA transport
AT1G80750	4.44051e-05	0.363599	0.193129	0.127131	0.00778139	0.000439612	0.00416805	0	-1.76435	0.000108307	ath03010 Ribosome
AT1G80770	1	1	1	1	1	1	1	0	0	1	ath03008 Ribosome biogenesis in eukaryotes
AT2G01110	1	1	1	1	1	1	1	0	0	1	ath03060 Protein export
AT2G01140	1	1	1	1	1	1	1	0	0	1	ath01100 Metabolic pathways;ath01110 Biosynthesis of secondary metabolites;ath01200 Carbon metabolism;ath01230 Biosynthesis of amino acids;ath00010 Glycolysis / Gluconeogenesis;ath00710 Carbon fixation in photosynthetic organisms;ath00030 Pentose phosphate pathway;ath00051 Fructose and mannose metabolism
AT2G01190	1	1	1	1	1	1	1	0	0	1
AT2G01220	1	1	1	1	1	1	1	0	0	1
AT2G01250	0.0173549	0.592578	1	0.828236	0.283195	0.0363992	0.657413	0	-1.10505	0.0423299	ath03010 Ribosome
AT2G01320	1	1	1	1	1	1	1	0	0	1
AT2G01350	0.0022195	0.3154	0.266517	1	0.00832059	0.00250824	0.0690696	0	1.27311	0.00541354	ath01100 Metabolic pathways;ath00760 Nicotinate and nicotinamide metabolism
AT2G01410	1	1	1	1	1	1	1	0	0	1
AT2G01470	1	1	1	1	1	1	1	0	0	1	ath04141 Protein processing in endoplasmic reticulum
AT2G01490	0.000125908	1	0.165835	0.255886	0.0637338	0.00287618	0.00636801	0	1.93997	0.0003071	ath04146 Peroxisome
AT2G01600	1	1	1	1	1	1	1	0	0	1
AT2G01630	1	1	1	1	1	1	1	0	0	1	ath00500 Starch and sucrose metabolism
AT2G01690	1	1	1	1	1	1	1	0	0	1
AT2G01720	1	1	1	1	1	1	1	0	0	1	ath01100 Metabolic pathways;ath04141 Protein processing in endoplasmic reticulum;ath00510 N-Glycan biosynthesis
AT2G01910	1	1	1	1	1	1	1	0	0	1
AT2G01970	0.00491266	1	1	0.587509	0.406272	0.0319049	0.221407	0	1.33509	0.0119824
AT2G02040	1	1	1	1	1	1	1	0	0	1
AT2G02050	1	1	1	1	1	1	1	0	0	1	ath01100 Metabolic pathways;ath00190 Oxidative phosphorylation
AT2G02160	8.05152e-05	0.126418	0.73477	0.0352089	0.00598695	0.000160438	0.00349926	0	-1.536	0.000196383
AT2G02390	1	1	1	1	1	1	1	0	0	1	ath01100 Metabolic pathways;ath00350 Tyrosine metabolism
AT2G02400	1	1	1	1	1	1	1	0	0	1
AT2G02500	1	1	1	1	1	1	1	0	0	1	ath01100 Metabolic pathways;ath01110 Biosynthesis of secondary metabolites;ath00900 Terpenoid backbone biosynthesis
AT2G02560	1	1	1	1	1	1	1	0	0	1
AT2G02570	1	1	1	1	1	1	1	0	0	1	ath03040 Spliceosome
AT2G02740	0.0130099	0.891729	1	0.735388	0.45147	0.0490698	0.473061	0	-1.14444	0.0317321
AT2G02790	3.41249e-05	0.453962	0.431691	0.0746978	0.0184543	0.000539398	0.00452581	0	-1.81478	8.32334e-05
AT2G03120	1	1	1	1	1	1	1	0	0	1
AT2G03140	1	1	1	1	1	1	1	0	0	1
AT2G03390	1	1	1	1	1	1	1	0	0	1
AT2G03510	1	1	1	1	1	1	1	0	0	1
AT2G03550	0.00162485	1	0.497725	0.332871	0.630647	0.0256051	0.0202262	0	1.2444	0.00396314
AT2G03640	1	1	1	1	1	1	1	0	0	1
AT2G03680	1	1	1	1	1	1	1	0	0	1
AT2G03750	1	1	1	1	1	1	1	0	0	1
AT2G03760	1	1	1	1	1	1	1	0	0	1
AT2G03800	0.00292664	1	0.112908	1	0.0506017	0.019585	0.0329418	0	1.3055	0.00713831
AT2G03820	1	1	1	1	1	1	1	0	0	1	ath03013 RNA transport;ath03008 Ribosome biogenesis in eukaryotes
AT2G04030	1	1	1	1	1	1	1	0	0	1	ath04141 Protein processing in endoplasmic reticulum;ath04626 Plant-pathogen interaction
AT2G04039	0.0149318	0.932554	1	1	0.304079	0.0614831	0.531869	0	1.24185	0.0364199
AT2G04160	0.00343326	0.870886	0.214517	1	0.0221417	0.0101472	0.0856796	0	2.00499	0.00837398
AT2G04270	2.59863e-05	0.539376	0.583912	0.0396522	0.0296661	0.000447155	0.00306958	0	-1.89423	6.33826e-05
AT2G04280	1	1	1	1	1	1	1	0	0	1
AT2G04350	0.00837567	1	0.352751	1	0.0711864	0.0416453	0.177934	0	1.40237	0.0204289	ath01100 Metabolic pathways;ath04146 Peroxisome;ath01212 Fatty acid metabolism;ath00071 Fatty acid degradation;ath00061 Fatty acid biosynthesis
AT2G04400	1	1	1	1	1	1	1	0	0	1	ath01100 Metabolic pathways;ath01110 Biosynthesis of secondary metabolites;ath01230 Biosynthesis of amino acids;ath00400 Phenylalanine, tyrosine and tryptophan biosynthesis
AT2G04660	1	1	1	1	1	1	1	0	0	1	ath04120 Ubiquitin mediated proteolysis
AT2G04700	1	1	1	1	1	1	1	0	0	1
AT2G04780	1	1	1	1	1	1	1	0	0	1
AT2G04842	0.019305	1	0.390756	1	0.327507	0.192643	0.163209	0	1.13105	0.0470864	ath00970 Aminoacyl-tRNA biosynthesis
AT2G04940	1	1	1	1	1	1	1	0	0	1
AT2G05070	0.000455798	1	1	0.0616419	0.665282	0.00400467	0.00928412	0	-1.75453	0.00111173	ath01100 Metabolic pathways;ath00196 Photosynthesis - antenna proteins
AT2G05100	0.000622136	1	0.585999	0.0616419	0.820177	0.00499653	0.00461455	0	-1.54347	0.00151744	ath01100 Metabolic pathways;ath00196 Photosynthesis - antenna proteins
AT2G05120	0.00486012	0.704833	0.513198	1	0.0380749	0.0140534	0.189718	0	-1.27913	0.0118542	ath03013 RNA transport
AT2G05170	1	1	1	1	1	1	1	0	0	1
AT2G05310	1	1	1	1	1	1	1	0	0	1
AT2G05710	0.00136947	0.637296	0.0384771	0.332831	0.137331	0.00641298	0.00232144	0	1.27622	0.00334025	ath01100 Metabolic pathways;ath01110 Biosynthesis of secondary metabolites;ath01200 Carbon metabolism;ath01230 Biosynthesis of amino acids;ath00630 Glyoxylate and dicarboxylate metabolism;ath01210 2-Oxocarboxylic acid metabolism;ath00020 Citrate cycle (TCA cycle)
AT2G05830	1	1	1	1	1	1	1	0	0	1	ath01100 Metabolic pathways;ath00270 Cysteine and methionine metabolism
AT2G05840	0.0105374	1	1	0.167114	1	0.0617482	0.0501408	0	1.09738	0.0257014	ath03050 Proteasome
AT2G05920	1	1	1	1	1	1	1	0	0	1
AT2G05990	0.000127836	1	0.362379	0.252816	0.0680446	0.00299418	0.011807	0	-1.29496	0.000311803	ath01100 Metabolic pathways;ath01212 Fatty acid metabolism;ath00061 Fatty acid biosynthesis;ath00780 Biotin metabolism
AT2G06050	0.000765931	1	0.628761	0.256433	0.482481	0.0141601	0.020282	0	1.33222	0.00186817	ath01100 Metabolic pathways;ath01110 Biosynthesis of secondary metabolites;ath00592 alpha-Linolenic acid metabolism
AT2G06210	0.0110597	0.651801	1	0.532921	0.39532	0.0271452	0.450006	0	-1.29784	0.0269755
AT2G06530	1	1	1	1	1	1	1	0	0	1	ath04144 Endocytosis
AT2G06850	0.000618831	0.14775	0.0365773	1	0.00122525	0.000244653	0.00537696	0	-1.67402	0.00150938
AT2G06990	0.00149031	0.257656	1	0.253545	0.0470017	0.00227052	0.0894943	0	-1.34955	0.00363499	ath03018 RNA degradation
AT2G07050	1	1	1	1	1	1	1	0	0	1	ath01100 Metabolic pathways;ath01110 Biosynthesis of secondary metabolites;ath00100 Steroid biosynthesis
AT2G07360	1	1	1	1	1	1	1	0	0	1
AT2G07707	1	1	1	1	1	1	1	0	0	1	ath01100 Metabolic pathways;ath00190 Oxidative phosphorylation;ath00195 Photosynthesis
AT2G07727	1	1	1	1	1	1	1	0	0	1	ath01100 Metabolic pathways;ath00190 Oxidative phosphorylation
AT2G10940	0.000259813	1	0.225571	0.214167	0.178665	0.00521914	0.00689296	0	-1.18911	0.000633703
AT2G13360	1	1	1	1	1	1	1	0	0	1	ath01100 Metabolic pathways;ath01110 Biosynthesis of secondary metabolites;ath01200 Carbon metabolism;ath00630 Glyoxylate and dicarboxylate metabolism;ath00260 Glycine, serine and threonine metabolism;ath04146 Peroxisome;ath00250 Alanine, aspartate and glutamate metabolism
AT2G13440	1	1	1	1	1	1	1	0	0	1
AT2G13540	0.0104866	1	0.88961	0.250142	1	0.0893004	0.0305138	0	-1.20292	0.0255776	ath03013 RNA transport;ath03040 Spliceosome;ath03015 mRNA surveillance pathway
AT2G13560	0.00101191	1	0.365333	0.294365	0.476547	0.0162835	0.0134199	0	1.32733	0.00246812	ath01100 Metabolic pathways;ath01200 Carbon metabolism;ath00620 Pyruvate metabolism;ath00710 Carbon fixation in photosynthetic organisms
AT2G13820	1	1	1	1	1	1	1	0	0	1
AT2G14120	1	1	1	1	1	1	1	0	0	1
AT2G14170	0.00110588	1	0.668633	0.356457	0.478872	0.0204858	0.0297435	0	-1.21805	0.00269733	ath01100 Metabolic pathways;ath01200 Carbon metabolism;ath00280 Valine, leucine and isoleucine degradation;ath00410 beta-Alanine metabolism;ath00640 Propanoate metabolism;ath00562 Inositol phosphate metabolism
AT2G14260	0.00802393	0.796026	1	0.986085	0.173849	0.0317886	0.386324	0	-1.18974	0.019571	ath00330 Arginine and proline metabolism
AT2G14740	0.00497511	1	0.0932449	1	0.0283124	0.0190347	0.0471596	0	1.49284	0.0121347
AT2G14750	0.00624662	1	0.332611	1	0.0696202	0.0342728	0.13907	0	1.36626	0.015236	ath01100 Metabolic pathways;ath00230 Purine metabolism;ath00920 Sulfur metabolism
AT2G14835	0.0145089	0.994083	1	1	0.280007	0.065431	0.504764	0	-1.18672	0.0353884
AT2G14880	0.0140555	1	1	0.130433	1	0.0495139	0.0893342	0	-1.2376	0.0342824
AT2G15090	1	1	1	1	1	1	1	0	0	1	ath01110 Biosynthesis of secondary metabolites;ath00062 Fatty acid elongation
AT2G15430	1	1	1	1	1	1	1	0	0	1	ath01100 Metabolic pathways;ath00230 Purine metabolism;ath00240 Pyrimidine metabolism;ath03020 RNA polymerase
AT2G15620	0.00306818	1	0.61475	1	0.156513	0.0307718	0.116254	0	1.21486	0.00748354	ath00910 Nitrogen metabolism
AT2G15860	1	1	1	1	1	1	1	0	0	1
AT2G16070	1	1	1	1	1	1	1	0	0	1
AT2G16485	0.0149318	1	1	0.104157	1	0.0365709	0.0902188	0	-1.46688	0.0364199
AT2G16600	0.000362806	0.97506	0.00480749	1	0.000688107	0.000144025	0.000646641	0	1.18595	0.000884912
AT2G16640	1	1	1	1	1	1	1	0	0	1
AT2G16920	1	1	1	1	1	1	1	0	0	1	ath04120 Ubiquitin mediated proteolysis
AT2G16950	1	1	1	1	1	1	1	0	0	1
AT2G17033	0.0176285	0.43988	1	1	0.0770247	0.025973	0.707924	0	-1.21306	0.0429974
AT2G17120	1	1	1	1	1	1	1	0	0	1
AT2G17130	0.0123427	1	0.57803	1	0.613053	0.160785	0.113272	0	1.22997	0.0301048	ath01100 Metabolic pathways;ath01110 Biosynthesis of secondary metabolites;ath01200 Carbon metabolism;ath01230 Biosynthesis of amino acids;ath01210 2-Oxocarboxylic acid metabolism;ath00020 Citrate cycle (TCA cycle)
AT2G17190	1	1	1	1	1	1	1	0	0	1	ath04141 Protein processing in endoplasmic reticulum
AT2G17200	1	1	1	1	1	1	1	0	0	1	ath04141 Protein processing in endoplasmic reticulum
AT2G17250	1	1	1	1	1	1	1	0	0	1
AT2G17265	1	1	1	1	1	1	1	0	0	1	ath01100 Metabolic pathways;ath01110 Biosynthesis of secondary metabolites;ath01230 Biosynthesis of amino acids;ath00260 Glycine, serine and threonine metabolism
AT2G17280	0.00756349	0.994083	1	0.053677	0.980705	0.0222346	0.00833192	0	1.712	0.018448
AT2G17340	1	1	1	1	1	1	1	0	0	1
AT2G17390	1	1	1	1	1	1	1	0	0	1
AT2G17410	1	1	1	1	1	1	1	0	0	1
AT2G17420	0.000711131	1	0.13728	0.945695	0.0365177	0.00660119	0.0201636	0	1.26661	0.00173451	ath00450 Selenocompound metabolism
AT2G17510	1	1	1	1	1	1	1	0	0	1	ath03018 RNA degradation
AT2G17630	0.0117634	0.593614	1	1	0.122953	0.0286153	0.534853	0	-1.21806	0.0286919	ath01100 Metabolic pathways;ath01200 Carbon metabolism;ath01230 Biosynthesis of amino acids;ath00260 Glycine, serine and threonine metabolism;ath00750 Vitamin B6 metabolism
AT2G17695	1	1	1	1	1	1	1	0	0	1
AT2G17720	1	1	1	1	1	1	1	0	0	1	ath01100 Metabolic pathways;ath00330 Arginine and proline metabolism
AT2G17790	0.0202125	1	0.21674	1	0.0754785	0.093782	0.211461	0	1.31292	0.0492999	ath04144 Endocytosis
AT2G17840	0.00486761	1	1	0.328876	0.984191	0.0549622	0.0590218	0	-1.15015	0.0118725	ath04144 Endocytosis
AT2G17870	1	1	1	1	1	1	1	0	0	1
AT2G17930	0.00413161	1	1	0.150609	1	0.0237418	0.062667	0	-1.1576	0.0100773
AT2G17972	1	1	1	1	1	1	1	0	0	1
AT2G17980	0.0165522	1	0.116824	1	0.0688418	0.0833134	0.0957745	0	1.21123	0.0403722
AT2G18020	1	1	1	1	1	1	1	0	0	1	ath03010 Ribosome
AT2G18040	0.00378855	0.887547	1	0.17611	0.675852	0.0132853	0.117063	0	-1.14627	0.00924057
AT2G18110	1	1	1	1	1	1	1	0	0	1
AT2G18230	5.98841e-06	1	0.0161959	0.00718061	0.00588484	6.41585e-05	0.0001158	0	1.80677	1.46062e-05	ath00190 Oxidative phosphorylation
AT2G18245	1	1	1	1	1	1	1	0	0	1
AT2G18330	0.00575751	1	0.477831	1	0.204889	0.0601518	0.121168	0	1.35879	0.014043
AT2G18510	0.00621513	0.601841	1	0.935993	0.115536	0.0190645	0.346855	0	-1.38783	0.0151592	ath03040 Spliceosome
AT2G18710	0.00320609	0.760923	0.134126	1	0.0127743	0.00624803	0.0609486	0	-1.20415	0.00781991	ath04141 Protein processing in endoplasmic reticulum;ath04145 Phagosome;ath03060 Protein export
AT2G18730	0.0104827	1	1	0.546558	0.960479	0.102497	0.160175	0	-1.48999	0.0255682	ath01100 Metabolic pathways;ath01110 Biosynthesis of secondary metabolites;ath00561 Glycerolipid metabolism;ath00564 Glycerophospholipid metabolism;ath04070 Phosphatidylinositol signaling system
AT2G18770	1	1	1	1	1	1	1	0	0	1	ath03060 Protein export
AT2G18790	1	1	1	1	1	1	1	0	0	1	ath04712 Circadian rhythm - plant
AT2G18900	0.000335296	0.918458	0.945866	0.202062	0.14182	0.00420505	0.0275876	0	-1.35609	0.000817814	ath03008 Ribosome biogenesis in eukaryotes
AT2G18940	1	1	1	1	1	1	1	0	0	1
AT2G18950	0.00873602	0.479	0.219701	1	0.011742	0.009049	0.200762	0	1.85001	0.0213078	ath01100 Metabolic pathways;ath01110 Biosynthesis of secondary metabolites;ath00130 Ubiquinone and other terpenoid-quinone biosynthesis
AT2G18960	0.000773636	1	0.0309117	1	0.00475688	0.00146343	0.00604749	0	1.18024	0.00188696	ath00190 Oxidative phosphorylation
AT2G19080	1	1	1	1	1	1	1	0	0	1
AT2G19480	1	1	1	1	1	1	1	0	0	1
AT2G19520	1	1	1	1	1	1	1	0	0	1
AT2G19560	1	1	1	1	1	1	1	0	0	1
AT2G19570	1	1	1	1	1	1	1	0	0	1	ath01100 Metabolic pathways;ath00240 Pyrimidine metabolism
AT2G19590	1	1	1	1	1	1	1	0	0	1	ath01100 Metabolic pathways;ath01110 Biosynthesis of secondary metabolites;ath00270 Cysteine and methionine metabolism
AT2G19730	1	1	1	1	1	1	1	0	0	1	ath03010 Ribosome
AT2G19760	1	1	1	1	1	1	1	0	0	1
AT2G19860	1	1	1	1	1	1	1	0	0	1	ath01100 Metabolic pathways;ath01110 Biosynthesis of secondary metabolites;ath01200 Carbon metabolism;ath00010 Glycolysis / Gluconeogenesis;ath00520 Amino sugar and nucleotide sugar metabolism;ath00500 Starch and sucrose metabolism;ath00051 Fructose and mannose metabolism;ath00052 Galactose metabolism
AT2G19870	0.00246506	1	1	0.167348	0.974694	0.0228328	0.0358452	0	-1.35396	0.00601249
AT2G19940	1	1	1	1	1	1	1	0	0	1	ath01100 Metabolic pathways;ath01110 Biosynthesis of secondary metabolites;ath01230 Biosynthesis of amino acids;ath01210 2-Oxocarboxylic acid metabolism;ath00220 Arginine biosynthesis
AT2G20010	1	1	1	1	1	1	1	0	0	1
AT2G20020	0.00147841	0.564436	0.221462	1	0.0141419	0.00381492	0.0490195	0	-1.41084	0.00360596
AT2G20050	0.00386377	0.104854	0.665774	1	0.00465815	0.0010333	0.133968	0	-1.37233	0.00942405
AT2G20190	0.0132116	1	0.934154	0.0412429	0.942338	0.0165311	0.0309936	0	-1.25201	0.0322242
AT2G20230	1	1	1	1	1	1	1	0	0	1
AT2G20260	1	1	1	1	1	1	1	0	0	1	ath01100 Metabolic pathways;ath00195 Photosynthesis
AT2G20270	1	1	1	1	1	1	1	0	0	1
AT2G20280	1	1	1	1	1	1	1	0	0	1
AT2G20330	1	1	1	1	1	1	1	0	0	1
AT2G20360	1	1	1	1	1	1	1	0	0	1	ath01100 Metabolic pathways;ath00190 Oxidative phosphorylation
AT2G20420	1	1	1	1	1	1	1	0	0	1	ath01100 Metabolic pathways;ath01110 Biosynthesis of secondary metabolites;ath01200 Carbon metabolism;ath00020 Citrate cycle (TCA cycle);ath00640 Propanoate metabolism
AT2G20450	0.00741952	1	1	0.445431	0.941082	0.0714291	0.134732	0	-1.09823	0.0180968	ath03010 Ribosome
AT2G20530	0.00527223	1	0.154206	1	0.174289	0.0532255	0.036028	0	-1.25973	0.0128594
AT2G20580	0.0063072	1	0.864264	0.41855	0.991352	0.0781791	0.0511987	0	-1.08411	0.0153838	ath03050 Proteasome
AT2G20610	0.00393575	0.262137	0.0309117	0.896886	0.00161072	0.000971448	0.0211413	0	1.39976	0.00959961	ath01110 Biosynthesis of secondary metabolites;ath01210 2-Oxocarboxylic acid metabolism;ath00380 Tryptophan metabolism;ath00966 Glucosinolate biosynthesis
AT2G20630	0.0102575	0.379754	1	1	0.060674	0.0140008	0.526632	0	-1.1065	0.0250189
AT2G20690	1	1	1	1	1	1	1	0	0	1	ath01100 Metabolic pathways;ath01110 Biosynthesis of secondary metabolites;ath00740 Riboflavin metabolism
AT2G20760	0.00718284	1	1	0.373491	0.908749	0.0518775	0.163786	0	-1.42179	0.0175195
AT2G20790	0.016216	1	0.366223	1	0.314583	0.166697	0.13664	0	1.25745	0.039552
AT2G20810	0.00270339	1	0.734606	0.541682	0.601901	0.0436753	0.0539545	0	1.40915	0.00659378	ath00520 Amino sugar and nucleotide sugar metabolism
AT2G20860	1	1	1	1	1	1	1	0	0	1	ath01100 Metabolic pathways;ath00785 Lipoic acid metabolism
AT2G20890	0.00103011	0.69313	0.616243	0.782164	0.0460135	0.00608522	0.0684254	0	-1.20863	0.00251252
AT2G20960	0.0201499	1	1	0.617654	1	0.171994	0.236632	0	1.39434	0.0491473
AT2G20990	1	1	1	1	1	1	1	0	0	1
AT2G21130	1	1	1	1	1	1	1	0	0	1
AT2G21160	1	1	1	1	1	1	1	0	0	1	ath04141 Protein processing in endoplasmic reticulum
AT2G21170	0.0020315	1	0.0718383	1	0.0127743	0.00560277	0.0254937	0	1.17995	0.00495499	ath01100 Metabolic pathways;ath01110 Biosynthesis of secondary metabolites;ath01200 Carbon metabolism;ath01230 Biosynthesis of amino acids;ath00010 Glycolysis / Gluconeogenesis;ath00710 Carbon fixation in photosynthetic organisms;ath00051 Fructose and mannose metabolism;ath00562 Inositol phosphate metabolism
AT2G21250	1	1	1	1	1	1	1	0	0	1
AT2G21280	0.00180608	1	0.353091	0.149747	0.882869	0.0160596	0.0070215	0	1.28937	0.00440517
AT2G21330	1	1	1	1	1	1	1	0	0	1	ath01100 Metabolic pathways;ath01110 Biosynthesis of secondary metabolites;ath01200 Carbon metabolism;ath01230 Biosynthesis of amino acids;ath00010 Glycolysis / Gluconeogenesis;ath00710 Carbon fixation in photosynthetic organisms;ath00030 Pentose phosphate pathway;ath00051 Fructose and mannose metabolism
AT2G21340	1	1	1	1	1	1	1	0	0	1
AT2G21370	1	1	1	1	1	1	1	0	0	1
AT2G21385	1	1	1	1	1	1	1	0	0	1
AT2G21390	1	1	1	1	1	1	1	0	0	1
AT2G21410	1	1	1	1	1	1	1	0	0	1	ath01100 Metabolic pathways;ath00190 Oxidative phosphorylation;ath04145 Phagosome
AT2G21470	0.00497855	1	1	0.109585	1	0.0286153	0.0238241	0	-1.35639	0.0121431	ath04120 Ubiquitin mediated proteolysis
AT2G21530	0.000648575	1	0.120715	0.332831	0.192331	0.00843357	0.00611451	0	1.23234	0.00158193
AT2G21580	1	1	1	1	1	1	1	0	0	1	ath03010 Ribosome
AT2G21620	0.000820073	0.104854	0.657837	0.332314	0.00465815	0.000461883	0.0273314	0	-1.37536	0.00200022
AT2G21660	1	1	1	1	1	1	1	0	0	1
AT2G21790	0.00337466	1	1	0.42053	0.771642	0.0446724	0.0724125	0	-1.24174	0.00823106	ath01100 Metabolic pathways;ath00230 Purine metabolism;ath00480 Glutathione metabolism;ath00240 Pyrimidine metabolism
AT2G21870	1	1	1	1	1	1	1	0	0	1
AT2G21960	2.97744e-05	0.274368	0.609786	0.0319898	0.0134699	0.000244653	0.00276628	0	-1.19433	7.26222e-05
AT2G22125	1	1	1	1	1	1	1	0	0	1
AT2G22170	0.0162524	1	0.657837	1	0.274856	0.131493	0.299076	0	-1.11063	0.0396408
AT2G22230	1	1	1	1	1	1	1	0	0	1	ath01100 Metabolic pathways;ath01212 Fatty acid metabolism;ath00061 Fatty acid biosynthesis;ath00780 Biotin metabolism
AT2G22250	0.00679347	0.802144	0.790181	1	0.0803014	0.0253949	0.300464	0	-1.28051	0.0165698	ath01100 Metabolic pathways;ath01110 Biosynthesis of secondary metabolites;ath01230 Biosynthesis of amino acids;ath00400 Phenylalanine, tyrosine and tryptophan biosynthesis;ath00360 Phenylalanine metabolism;ath00350 Tyrosine metabolism;ath00960 Tropane, piperidine and pyridine alkaloid biosynthesis;ath00950 Isoquinoline alkaloid biosynthesis
AT2G22300	0.000126415	0.3179	0.580587	0.150288	0.0156635	0.000773964	0.01144	0	-1.72623	0.000308336
AT2G22360	1	1	1	1	1	1	1	0	0	1
AT2G22400	0.00553845	0.315262	1	0.26134	0.173849	0.00609035	0.27204	0	-1.26052	0.0135087
AT2G22420	1	1	1	1	1	1	1	0	0	1	ath01100 Metabolic pathways;ath01110 Biosynthesis of secondary metabolites;ath00940 Phenylpropanoid biosynthesis
AT2G22450	1	1	1	1	1	1	1	0	0	1	ath01100 Metabolic pathways;ath01110 Biosynthesis of secondary metabolites;ath00740 Riboflavin metabolism
AT2G22475	1	1	1	1	1	1	1	0	0	1
AT2G22480	1	1	1	1	1	1	1	0	0	1	ath01100 Metabolic pathways;ath01110 Biosynthesis of secondary metabolites;ath01200 Carbon metabolism;ath01230 Biosynthesis of amino acids;ath00010 Glycolysis / Gluconeogenesis;ath03018 RNA degradation;ath00030 Pentose phosphate pathway;ath00051 Fructose and mannose metabolism;ath00052 Galactose metabolism
AT2G22500	0.000100255	1	0.154206	0.17611	0.0747084	0.00238673	0.00452067	0	1.50546	0.00024453
AT2G22780	0.00567019	0.388561	1	0.452387	0.153822	0.00971114	0.319844	0	1.2208	0.0138301	ath01100 Metabolic pathways;ath01110 Biosynthesis of secondary metabolites;ath01200 Carbon metabolism;ath00620 Pyruvate metabolism;ath00270 Cysteine and methionine metabolism;ath00710 Carbon fixation in photosynthetic organisms;ath00630 Glyoxylate and dicarboxylate metabolism;ath00020 Citrate cycle (TCA cycle)
AT2G22795	1	1	1	1	1	1	1	0	0	1
AT2G22990	0.00636036	1	1	0.238657	1	0.0457891	0.0867676	0	-1.33647	0.0155134	ath00940 Phenylpropanoid biosynthesis
AT2G23000	0.00155203	1	0.290212	0.541682	0.357823	0.0249342	0.0195952	0	-2.22082	0.00378554
AT2G23070	0.0144774	0.651801	1	1	0.164112	0.0371054	0.596215	0	-1.30075	0.0353116	ath03008 Ribosome biogenesis in eukaryotes;ath04712 Circadian rhythm - plant
AT2G23080	0.0181952	0.174886	0.0322648	0.575949	0.772363	0.0695025	0.00268917	0	-1.42721	0.0443794	ath03008 Ribosome biogenesis in eukaryotes;ath04712 Circadian rhythm - plant
AT2G23140	1	1	1	1	1	1	1	0	0	1
AT2G23350	0.0162634	1	0.684986	1	0.291131	0.132984	0.304066	0	1.15446	0.0396677	ath03013 RNA transport;ath03018 RNA degradation;ath03015 mRNA surveillance pathway
AT2G23370	1	1	1	1	1	1	1	0	0	1
AT2G23390	1	1	1	1	1	1	1	0	0	1
AT2G23420	1	1	1	1	1	1	1	0	0	1	ath01100 Metabolic pathways;ath00760 Nicotinate and nicotinamide metabolism
AT2G23600	0.00448989	1	0.501951	1	0.233083	0.0538298	0.100061	0	1.21563	0.0109512	ath01110 Biosynthesis of secondary metabolites;ath00901 Indole alkaloid biosynthesis
AT2G23610	0.00185177	1	0.613313	0.825103	0.201051	0.0256459	0.0740753	0	1.24962	0.00451661	ath01110 Biosynthesis of secondary metabolites;ath00901 Indole alkaloid biosynthesis
AT2G23670	1	1	1	1	1	1	1	0	0	1
AT2G24020	1	1	1	1	1	1	1	0	0	1
AT2G24050	1	1	1	1	1	1	1	0	0	1	ath03013 RNA transport
AT2G24060	1	1	1	1	1	1	1	0	0	1
AT2G24090	3.00096e-05	1	0.270511	0.0896902	0.0390379	0.000971581	0.0038125	0	-1.24428	7.31957e-05	ath03010 Ribosome
AT2G24180	1	1	1	1	1	1	1	0	0	1
AT2G24200	1	1	1	1	1	1	1	0	0	1	ath01100 Metabolic pathways;ath00480 Glutathione metabolism
AT2G24270	0.00830385	1	1	0.374821	1	0.0817272	0.0910407	0	-1.15812	0.0202538	ath01100 Metabolic pathways;ath01200 Carbon metabolism;ath00010 Glycolysis / Gluconeogenesis;ath00030 Pentose phosphate pathway
AT2G24420	1	1	1	1	1	1	1	0	0	1
AT2G24490	1	1	1	1	1	1	1	0	0	1	ath03420 Nucleotide excision repair;ath03030 DNA replication;ath03430 Mismatch repair;ath03440 Homologous recombination
AT2G24580	1	1	1	1	1	1	1	0	0	1	ath01100 Metabolic pathways;ath00260 Glycine, serine and threonine metabolism;ath04146 Peroxisome;ath00310 Lysine degradation
AT2G24820	1	1	1	1	1	1	1	0	0	1
AT2G24940	0.00202239	1	0.380155	1	0.0864958	0.0194238	0.0695797	0	1.17658	0.00493278
AT2G25060	0.000515977	0.764213	1	0.013762	0.570221	0.00080129	0.00452581	0	-1.50986	0.00125851
AT2G25070	0.0166593	1	0.765844	1	0.192088	0.0937019	0.415651	0	-1.44409	0.0406335
AT2G25080	0.010649	1	1	0.108446	1	0.0312048	0.0765942	0	-1.11578	0.0259737	ath00480 Glutathione metabolism;ath00590 Arachidonic acid metabolism
AT2G25170	1	1	1	1	1	1	1	0	0	1
AT2G25280	1	1	1	1	1	1	1	0	0	1
AT2G25310	0.0175817	1	0.558009	1	0.315611	0.162675	0.237037	0	1.12061	0.0428832
AT2G25320	1	1	1	1	1	1	1	0	0	1
AT2G25430	1	1	1	1	1	1	1	0	0	1
AT2G25450	0.000461635	1	1	0.0440568	0.631326	0.00263789	0.00928093	0	1.29814	0.00112596
AT2G25670	0.000513835	1	0.103758	0.849963	0.0328845	0.00517466	0.013148	0	-1.44905	0.00125328
AT2G25730	1	1	1	1	1	1	1	0	0	1
AT2G25800	1	1	1	1	1	1	1	0	0	1
AT2G25830	1	1	1	1	1	1	1	0	0	1
AT2G25840	0.0184664	0.68818	0.402907	1	0.0279451	0.0291156	0.45077	0	-1.19125	0.0450409	ath00970 Aminoacyl-tRNA biosynthesis
AT2G25870	1	1	1	1	1	1	1	0	0	1
AT2G25910	1	1	1	1	1	1	1	0	0	1
AT2G25970	1	1	1	1	1	1	1	0	0	1
AT2G26080	1	1	1	1	1	1	1	0	0	1	ath01100 Metabolic pathways;ath01110 Biosynthesis of secondary metabolites;ath01200 Carbon metabolism;ath00630 Glyoxylate and dicarboxylate metabolism;ath00260 Glycine, serine and threonine metabolism
AT2G26140	0.00326283	1	0.0774813	1	0.047842	0.0196193	0.0232889	0	1.31143	0.00795829
AT2G26210	1	1	1	1	1	1	1	0	0	1
AT2G26230	0.000339391	1	0.236774	0.41962	0.110874	0.00668979	0.01328	0	1.25653	0.000827801	ath01100 Metabolic pathways;ath00230 Purine metabolism;ath00232 Caffeine metabolism
AT2G26250	1	1	1	1	1	1	1	0	0	1	ath01110 Biosynthesis of secondary metabolites;ath04626 Plant-pathogen interaction;ath00062 Fatty acid elongation
AT2G26280	1	1	1	1	1	1	1	0	0	1
AT2G26340	1	1	1	1	1	1	1	0	0	1
AT2G26540	1	1	1	1	1	1	1	0	0	1	ath01100 Metabolic pathways;ath01110 Biosynthesis of secondary metabolites;ath00860 Porphyrin and chlorophyll metabolism
AT2G26550	0.00175801	0.596589	0.651943	0.924859	0.0406898	0.00705932	0.102827	0	-1.46673	0.00428793
AT2G26560	0.00145782	0.347461	0.507686	0.924859	0.0154609	0.00287618	0.0713063	0	-2.57039	0.00355573
AT2G26570	1	1	1	1	1	1	1	0	0	1
AT2G26590	0.00468686	1	0.62837	1	0.188004	0.0446724	0.147787	0	-1.1738	0.0114316	ath03050 Proteasome
AT2G26670	1	1	1	1	1	1	1	0	0	1	ath01100 Metabolic pathways;ath01110 Biosynthesis of secondary metabolites;ath00860 Porphyrin and chlorophyll metabolism
AT2G26680	1	1	1	1	1	1	1	0	0	1
AT2G26730	1	1	1	1	1	1	1	0	0	1
AT2G26740	0.00170452	0.837985	0.0562211	1	0.00679911	0.00278839	0.0199643	0	1.37381	0.00415745
AT2G26780	1	1	1	1	1	1	1	0	0	1
AT2G26800	1	1	1	1	1	1	1	0	0	1	ath01100 Metabolic pathways;ath04146 Peroxisome;ath00280 Valine, leucine and isoleucine degradation;ath00650 Butanoate metabolism;ath00072 Synthesis and degradation of ketone bodies
AT2G26830	1	1	1	1	1	1	1	0	0	1	ath01100 Metabolic pathways;ath00564 Glycerophospholipid metabolism
AT2G26890	1	1	1	1	1	1	1	0	0	1
AT2G26900	0.00225529	1	0.513349	0.543568	0.527121	0.0374726	0.0335341	0	-1.30342	0.00550084
AT2G26910	1	1	1	1	1	1	1	0	0	1
AT2G26930	1	1	1	1	1	1	1	0	0	1	ath01100 Metabolic pathways;ath01110 Biosynthesis of secondary metabolites;ath00900 Terpenoid backbone biosynthesis
AT2G26990	1	1	1	1	1	1	1	0	0	1
AT2G27020	1	1	1	1	1	1	1	0	0	1	ath03050 Proteasome
AT2G27040	0.000888693	0.225585	1	0.148974	0.0411954	0.00146343	0.0500355	0	-1.38116	0.00216759
AT2G27100	1	1	1	1	1	1	1	0	0	1
AT2G27150	0.00055832	1	1	0.080822	0.645356	0.00539909	0.0144666	0	2.34633	0.00136179	ath01100 Metabolic pathways;ath01110 Biosynthesis of secondary metabolites;ath00906 Carotenoid biosynthesis
AT2G27170	1	1	1	1	1	1	1	0	0	1
AT2G27210	1	1	1	1	1	1	1	0	0	1
AT2G27290	1	1	1	1	1	1	1	0	0	1
AT2G27450	0.00051665	0.650554	0.78953	0.417697	0.0591941	0.00407405	0.0444558	0	1.27926	0.00126015	ath01100 Metabolic pathways;ath00330 Arginine and proline metabolism
AT2G27460	1	1	1	1	1	1	1	0	0	1
AT2G27530	1	1	1	1	1	1	1	0	0	1	ath03010 Ribosome
AT2G27600	0.00525454	1	0.803508	0.66129	0.720597	0.0757826	0.0809267	0	-1.11859	0.0128162	ath04144 Endocytosis
AT2G27680	1	1	1	1	1	1	1	0	0	1
AT2G27710	0.00192339	0.97506	0.883867	0.755488	0.137021	0.0157497	0.118652	0	-1.19732	0.00469129	ath03010 Ribosome
AT2G27720	0.00210463	1	0.616243	0.96822	0.0901446	0.0162835	0.105242	0	-1.27384	0.00513336	ath03010 Ribosome
AT2G27730	0.0149414	1	0.225571	1	0.317524	0.157773	0.0749971	0	1.2977	0.0364433
AT2G27820	1	1	1	1	1	1	1	0	0	1	ath01100 Metabolic pathways;ath01110 Biosynthesis of secondary metabolites;ath01230 Biosynthesis of amino acids;ath00400 Phenylalanine, tyrosine and tryptophan biosynthesis
AT2G27860	1	1	1	1	1	1	1	0	0	1	ath01100 Metabolic pathways;ath00520 Amino sugar and nucleotide sugar metabolism
AT2G27900	1	1	1	1	1	1	1	0	0	1
AT2G27920	1	1	1	1	1	1	1	0	0	1
AT2G28000	1	1	1	1	1	1	1	0	0	1
AT2G28190	0.000172831	0.330909	0.0027758	0.0365665	0.0027146	9.70255e-05	7.8563e-05	0	1.54286	0.000421549	ath04146 Peroxisome
AT2G28290	0.000750677	0.601841	1	0.0602554	0.33428	0.00234676	0.0239251	0	-1.43861	0.00183096
AT2G28450	0.00679904	0.104854	1	0.886827	0.00864529	0.00162858	0.341636	0	-1.31624	0.0165834
AT2G28470	0.00138309	0.441545	1	0.423856	0.0743639	0.00503902	0.101169	0	-1.39632	0.00337347
AT2G28520	1	1	1	1	1	1	1	0	0	1	ath01100 Metabolic pathways;ath00190 Oxidative phosphorylation;ath04145 Phagosome
AT2G28790	1	1	1	1	1	1	1	0	0	1
AT2G28800	1	1	1	1	1	1	1	0	0	1	ath03060 Protein export
AT2G28900	0.000442815	1	0.918145	0.187959	0.32097	0.00737786	0.0248063	0	1.16939	0.00108006
AT2G29080	1	1	1	1	1	1	1	0	0	1
AT2G29340	1	1	1	1	1	1	1	0	0	1	ath01100 Metabolic pathways;ath01110 Biosynthesis of secondary metabolites;ath00960 Tropane, piperidine and pyridine alkaloid biosynthesis
AT2G29400	0.00137307	1	0.628151	0.107923	0.953832	0.0122588	0.00869936	0	-1.41186	0.00334902	ath03015 mRNA surveillance pathway
AT2G29450	1	1	1	1	1	1	1	0	0	1	ath00480 Glutathione metabolism
AT2G29530	1	1	1	1	1	1	1	0	0	1
AT2G29550	1.42477e-05	1	0.170975	0.0372607	0.0360659	0.000462856	0.00149243	0	-1.57467	3.47513e-05	ath04145 Phagosome
AT2G29560	1	1	1	1	1	1	1	0	0	1	ath01100 Metabolic pathways;ath01110 Biosynthesis of secondary metabolites;ath01200 Carbon metabolism;ath01230 Biosynthesis of amino acids;ath00010 Glycolysis / Gluconeogenesis;ath03018 RNA degradation
AT2G29570	1	1	1	1	1	1	1	0	0	1	ath03420 Nucleotide excision repair;ath03030 DNA replication;ath03430 Mismatch repair;ath03410 Base excision repair
AT2G29630	6.93964e-06	0.0977166	0.000287592	0.00324449	4.99906e-05	4.38337e-06	1.19332e-05	0	2.88759	1.69263e-05	ath01100 Metabolic pathways;ath00730 Thiamine metabolism
AT2G29690	0.0130865	1	0.0650027	1	0.0887039	0.0756876	0.0313849	0	1.3078	0.0319191	ath01100 Metabolic pathways;ath01110 Biosynthesis of secondary metabolites;ath01230 Biosynthesis of amino acids;ath00400 Phenylalanine, tyrosine and tryptophan biosynthesis
AT2G29700	0.0181196	1	0.748746	1	0.174465	0.094086	0.440568	0	-1.24275	0.0441952
AT2G30050	1	1	1	1	1	1	1	0	0	1	ath04141 Protein processing in endoplasmic reticulum;ath03013 RNA transport
AT2G30060	1	1	1	1	1	1	1	0	0	1
AT2G30105	1	1	1	1	1	1	1	0	0	1
AT2G30110	1	1	1	1	1	1	1	0	0	1	ath04120 Ubiquitin mediated proteolysis
AT2G30140	0.00101191	1	0.588485	0.573341	0.238595	0.0186168	0.0420824	0	-1.30557	0.00246812
AT2G30150	1	1	1	1	1	1	1	0	0	1
AT2G30170	1	1	1	1	1	1	1	0	0	1
AT2G30200	1	1	1	1	1	1	1	0	0	1	ath01100 Metabolic pathways;ath01212 Fatty acid metabolism;ath00061 Fatty acid biosynthesis
AT2G30260	1	1	1	1	1	1	1	0	0	1	ath03040 Spliceosome
AT2G30390	1	1	1	1	1	1	1	0	0	1	ath01100 Metabolic pathways;ath01110 Biosynthesis of secondary metabolites;ath00860 Porphyrin and chlorophyll metabolism
AT2G30490	1	1	1	1	1	1	1	0	0	1	ath01100 Metabolic pathways;ath01110 Biosynthesis of secondary metabolites;ath00940 Phenylpropanoid biosynthesis;ath00360 Phenylalanine metabolism;ath00130 Ubiquinone and other terpenoid-quinone biosynthesis;ath00941 Flavonoid biosynthesis;ath00945 Stilbenoid, diarylheptanoid and gingerol biosynthesis
AT2G30520	0.000139586	1	0.0247813	0.295105	0.0102709	0.000854725	0.00135524	0	-1.50569	0.000340461
AT2G30620	0.00391221	1	1	0.176543	0.766933	0.0157291	0.109249	0	-1.43994	0.00954219
AT2G30695	0.000834686	0.336719	0.380155	0.816653	0.0116935	0.00192138	0.0402372	0	-1.26938	0.00203587
AT2G30740	1.21981e-05	0.172705	0.295344	0.0142105	0.00481835	8.78816e-05	0.00101378	0	-2.67508	2.9752e-05
AT2G30860	1.57428e-05	0.960205	0.00405292	0.0398971	0.000559273	3.37366e-05	0.000102431	0	1.52578	3.8398e-05	ath00480 Glutathione metabolism
AT2G30870	1	1	1	1	1	1	1	0	0	1	ath00480 Glutathione metabolism
AT2G30880	0.0148899	0.854397	0.0798557	1	0.280905	0.121659	0.0222301	0	1.4032	0.0363177
AT2G30930	1.57428e-05	0.726826	0.0499917	0.10199	0.00511453	0.000255294	0.00138221	0	-1.65855	3.8398e-05
AT2G30950	1	1	1	1	1	1	1	0	0	1
AT2G30970	1	1	1	1	1	1	1	0	0	1	ath01100 Metabolic pathways;ath01110 Biosynthesis of secondary metabolites;ath01200 Carbon metabolism;ath01230 Biosynthesis of amino acids;ath00270 Cysteine and methionine metabolism;ath00710 Carbon fixation in photosynthetic organisms;ath01210 2-Oxocarboxylic acid metabolism;ath00250 Alanine, aspartate and glutamate metabolism;ath00330 Arginine and proline metabolism;ath00400 Phenylalanine, tyro…
AT2G31040	0.0113303	1	0.944175	0.410034	1	0.121227	0.0591954	0	1.32042	0.0276355
AT2G31060	1	1	1	1	1	1	1	0	0	1
AT2G31170	1	1	1	1	1	1	1	0	0	1	ath00970 Aminoacyl-tRNA biosynthesis
AT2G31390	0.00353508	1	0.0161959	1	0.0101318	0.00563763	0.00445796	0	1.18833	0.00862233	ath01100 Metabolic pathways;ath00520 Amino sugar and nucleotide sugar metabolism;ath00500 Starch and sucrose metabolism;ath00051 Fructose and mannose metabolism
AT2G31570	1	1	1	1	1	1	1	0	0	1	ath00480 Glutathione metabolism;ath00590 Arachidonic acid metabolism
AT2G31610	1	1	1	1	1	1	1	0	0	1	ath03010 Ribosome
AT2G31660	1	1	1	1	1	1	1	0	0	1
AT2G31670	1	1	1	1	1	1	1	0	0	1
AT2G31740	1	1	1	1	1	1	1	0	0	1
AT2G31750	1	1	1	1	1	1	1	0	0	1
AT2G31790	1	1	1	1	1	1	1	0	0	1
AT2G31810	1	1	1	1	1	1	1	0	0	1	ath01100 Metabolic pathways;ath01110 Biosynthesis of secondary metabolites;ath01230 Biosynthesis of amino acids;ath01210 2-Oxocarboxylic acid metabolism;ath00290 Valine, leucine and isoleucine biosynthesis;ath00770 Pantothenate and CoA biosynthesis;ath00650 Butanoate metabolism;ath00660 C5-Branched dibasic acid metabolism
AT2G31890	0.00298306	1	1	0.0104293	1	0.0018356	0.00380382	0	-1.35898	0.00727592
AT2G32060	0.000611945	0.651917	1	0.0312129	0.418613	0.00150703	0.0123046	0	-1.21459	0.00149258	ath03010 Ribosome
AT2G32080	1	1	1	1	1	1	1	0	0	1
AT2G32230	0.00534131	1	1	0.168418	1	0.0408959	0.0346789	0	-1.43429	0.0130279	ath03013 RNA transport
AT2G32240	0.0147966	0.91534	0.0278465	0.367472	0.00346571	0.00660119	0.0474953	0	1.43918	0.03609
AT2G32290	1.99313e-06	0.650554	0.0525946	0.00324449	0.00494381	3.46136e-05	0.00012316	0	4.99107	4.8614e-06
AT2G32450	0.00103653	1	1	0.235439	0.507873	0.0135745	0.0429204	0	-1.28172	0.00252818
AT2G32480	1	1	1	1	1	1	1	0	0	1
AT2G32520	1	1	1	1	1	1	1	0	0	1	ath01100 Metabolic pathways;ath01110 Biosynthesis of secondary metabolites
AT2G32600	0.0120826	1	0.587083	1	0.22285	0.0988841	0.23579	0	-1.204	0.0294705	ath03040 Spliceosome
AT2G32640	1	1	1	1	1	1	1	0	0	1
AT2G32720	0.0181952	1	0.911979	1	0.214851	0.0930992	0.48884	0	1.11039	0.0443794
AT2G32730	0.00488312	0.543769	1	0.43412	0.22913	0.012774	0.266076	0	-1.18504	0.0119103	ath03050 Proteasome
AT2G32810	0.000353975	0.598366	1	0.0415252	0.233279	0.00137504	0.0118132	0	-1.29364	0.000863374
AT2G32850	0.00256082	1	0.152165	1	0.0580619	0.0194922	0.0400909	0	1.47228	0.00624605
AT2G32860	1	1	1	1	1	1	1	0	0	1	ath01100 Metabolic pathways;ath01110 Biosynthesis of secondary metabolites;ath00500 Starch and sucrose metabolism;ath00940 Phenylpropanoid biosynthesis;ath00460 Cyanoamino acid metabolism
AT2G32920	1	1	1	1	1	1	1	0	0	1	ath04141 Protein processing in endoplasmic reticulum
AT2G33040	1	1	1	1	1	1	1	0	0	1	ath01100 Metabolic pathways;ath00190 Oxidative phosphorylation
AT2G33150	0.0030802	1	0.392523	0.463476	0.686456	0.0427908	0.0220187	0	1.32188	0.00751286	ath01100 Metabolic pathways;ath01110 Biosynthesis of secondary metabolites;ath04146 Peroxisome;ath01212 Fatty acid metabolism;ath00071 Fatty acid degradation;ath00280 Valine, leucine and isoleucine degradation;ath00592 alpha-Linolenic acid metabolism;ath01040 Biosynthesis of unsaturated fatty acids
AT2G33210	0.00157229	1	0.196471	0.920325	0.132303	0.0210279	0.0262659	0	1.14286	0.00383495	ath03018 RNA degradation
AT2G33255	1	1	1	1	1	1	1	0	0	1
AT2G33330	1	1	1	1	1	1	1	0	0	1
AT2G33340	0.00756349	1	1	0.263335	1	0.0520279	0.110089	0	-1.45273	0.018448	ath03040 Spliceosome;ath04120 Ubiquitin mediated proteolysis
AT2G33410	0.00447887	0.315262	0.919056	1	0.026851	0.00570131	0.248237	0	-1.31604	0.0109243	ath03015 mRNA surveillance pathway
AT2G33430	0.0145464	1	0.618599	1	0.0846813	0.0531374	0.401844	0	-1.18124	0.0354798
AT2G33450	0.00221789	1	1	0.263347	0.727918	0.0234112	0.0637797	0	-1.154	0.0054096	ath03010 Ribosome
AT2G33530	1	1	1	1	1	1	1	0	0	1
AT2G33590	0.000820073	1	0.669575	0.305334	0.439373	0.0157733	0.0258754	0	-1.61563	0.00200022
AT2G33600	1	1	1	1	1	1	1	0	0	1
AT2G33630	1	1	1	1	1	1	1	0	0	1
AT2G33730	0.0164752	0.45746	0.594997	0.107852	0.931546	0.0116751	0.300155	0	-1.37009	0.0401843	ath03040 Spliceosome
AT2G33800	1	1	1	1	1	1	1	0	0	1	ath03010 Ribosome
AT2G33840	1	1	1	1	1	1	1	0	0	1	ath00970 Aminoacyl-tRNA biosynthesis
AT2G34040	1	1	1	1	1	1	1	0	0	1
AT2G34357	0.00212655	0.766583	0.800874	0.0139396	1	0.00143874	0.00928412	0	-1.46769	0.00518683
AT2G34430	0.00510376	1	1	0.0789252	1	0.0212505	0.0236756	0	-1.31595	0.0124485	ath01100 Metabolic pathways;ath00196 Photosynthesis - antenna proteins
AT2G34460	1	1	1	1	1	1	1	0	0	1
AT2G34470	3.32918e-05	1	0.406487	0.0568843	0.0715054	0.000922773	0.00324424	0	1.44238	8.12013e-05
AT2G34480	0.00103653	0.753396	1	0.196753	0.250424	0.00624803	0.0621235	0	-1.15602	0.00252818	ath03010 Ribosome
AT2G34510	1	1	1	1	1	1	1	0	0	1
AT2G34560	1	1	1	1	1	1	1	0	0	1
AT2G34585	1	1	1	1	1	1	1	0	0	1
AT2G34590	0.00668024	1	1	0.51839	0.761869	0.0576416	0.180436	0	-1.21246	0.0162936	ath01100 Metabolic pathways;ath01110 Biosynthesis of secondary metabolites;ath01200 Carbon metabolism;ath00010 Glycolysis / Gluconeogenesis;ath00620 Pyruvate metabolism;ath00020 Citrate cycle (TCA cycle)
AT2G34620	1	1	1	1	1	1	1	0	0	1
AT2G34630	1	1	1	1	1	1	1	0	0	1	ath01100 Metabolic pathways;ath01110 Biosynthesis of secondary metabolites;ath00900 Terpenoid backbone biosynthesis
AT2G34640	1	1	1	1	1	1	1	0	0	1
AT2G34660	1	1	1	1	1	1	1	0	0	1
AT2G34680	1	1	1	1	1	1	1	0	0	1
AT2G34860	0.00582711	1	0.357879	1	0.0465918	0.0231062	0.159472	0	1.24395	0.0142128
AT2G34930	0.00523883	0.155528	0.59913	1	0.00700186	0.00214957	0.202075	0	-1.66124	0.0127779
AT2G34970	1	1	1	1	1	1	1	0	0	1	ath03013 RNA transport
AT2G35040	1	1	1	1	1	1	1	0	0	1	ath01100 Metabolic pathways;ath01110 Biosynthesis of secondary metabolites;ath00230 Purine metabolism;ath00670 One carbon pool by folate
AT2G35050	1	1	1	1	1	1	1	0	0	1
AT2G35110	1	1	1	1	1	1	1	0	0	1
AT2G35190	1	1	1	1	1	1	1	0	0	1
AT2G35260	1	1	1	1	1	1	1	0	0	1
AT2G35370	0.000166431	1	0.24127	0.238657	0.107202	0.00396895	0.00805804	0	1.35268	0.000405938	ath01100 Metabolic pathways;ath01110 Biosynthesis of secondary metabolites;ath01200 Carbon metabolism;ath00630 Glyoxylate and dicarboxylate metabolism;ath00260 Glycine, serine and threonine metabolism
AT2G35390	0.000168298	1	0.21674	0.31563	0.0743413	0.00380318	0.00936436	0	-1.46503	0.000410493	ath01100 Metabolic pathways;ath01110 Biosynthesis of secondary metabolites;ath01200 Carbon metabolism;ath01230 Biosynthesis of amino acids;ath00230 Purine metabolism;ath00030 Pentose phosphate pathway
AT2G35410	1	1	1	1	1	1	1	0	0	1
AT2G35450	0.00427142	0.912557	1	0.0782713	0.957573	0.00872985	0.0656671	0	1.18188	0.0104183
AT2G35490	1	1	1	1	1	1	1	0	0	1
AT2G35500	0.000716274	1	0.134126	0.659857	0.102967	0.0102557	0.0123632	0	-1.13057	0.00174705
AT2G35630	0.00953325	1	1	0.0509951	0.993542	0.0201776	0.0230987	0	-1.15848	0.0232523
AT2G35690	1	1	1	1	1	1	1	0	0	1	ath01100 Metabolic pathways;ath01110 Biosynthesis of secondary metabolites;ath04146 Peroxisome;ath01212 Fatty acid metabolism;ath00071 Fatty acid degradation;ath00592 alpha-Linolenic acid metabolism;ath01040 Biosynthesis of unsaturated fatty acids
AT2G35780	1	1	1	1	1	1	1	0	0	1
AT2G35800	0.000229372	1	0.876414	0.0636949	0.387879	0.00282515	0.00746926	0	-1.45004	0.000559457
AT2G35810	0.000528117	0.0918551	0.049206	0.705462	0.000869361	0.000144025	0.00462678	0	1.93414	0.00128812
AT2G35830	0.000925963	1	0.399823	0.816653	0.0960006	0.012554	0.0430002	0	1.26368	0.0022585
AT2G35840	1	1	1	1	1	1	1	0	0	1	ath00500 Starch and sucrose metabolism
AT2G35860	0.00665622	1	1	0.235439	1	0.053852	0.065096	0	-1.24344	0.016235
AT2G35920	1	1	1	1	1	1	1	0	0	1	ath03018 RNA degradation
AT2G36070	1	1	1	1	1	1	1	0	0	1
AT2G36130	1	1	1	1	1	1	1	0	0	1	ath03040 Spliceosome
AT2G36145	0.000645716	1	0.759487	0.191292	0.508729	0.0112661	0.0197658	0	1.15601	0.00157495
AT2G36160	1	1	1	1	1	1	1	0	0	1	ath03010 Ribosome
AT2G36250	1	1	1	1	1	1	1	0	0	1
AT2G36310	1	1	1	1	1	1	1	0	0	1	ath00240 Pyrimidine metabolism;ath00760 Nicotinate and nicotinamide metabolism
AT2G36390	1	1	1	1	1	1	1	0	0	1	ath01100 Metabolic pathways;ath01110 Biosynthesis of secondary metabolites;ath00500 Starch and sucrose metabolism
AT2G36460	1	1	1	1	1	1	1	0	0	1	ath01100 Metabolic pathways;ath01110 Biosynthesis of secondary metabolites;ath01200 Carbon metabolism;ath01230 Biosynthesis of amino acids;ath00010 Glycolysis / Gluconeogenesis;ath00710 Carbon fixation in photosynthetic organisms;ath00030 Pentose phosphate pathway;ath00051 Fructose and mannose metabolism
AT2G36530	1	1	1	1	1	1	1	0	0	1	ath01100 Metabolic pathways;ath01110 Biosynthesis of secondary metabolites;ath01200 Carbon metabolism;ath01230 Biosynthesis of amino acids;ath00010 Glycolysis / Gluconeogenesis;ath03018 RNA degradation
AT2G36580	1	1	1	1	1	1	1	0	0	1	ath01100 Metabolic pathways;ath01110 Biosynthesis of secondary metabolites;ath01200 Carbon metabolism;ath01230 Biosynthesis of amino acids;ath00010 Glycolysis / Gluconeogenesis;ath00620 Pyruvate metabolism;ath00230 Purine metabolism
AT2G36810	1	1	1	1	1	1	1	0	0	1
AT2G36830	0.000826763	1	0.91071	0.402947	0.230618	0.0119567	0.053938	0	1.35911	0.00201654
AT2G36835	1	1	1	1	1	1	1	0	0	1
AT2G36850	2.02181e-05	0.611102	0.232818	0.0760659	0.0156635	0.00048285	0.00308427	0	-1.25929	4.93135e-05
AT2G36870	1	1	1	1	1	1	1	0	0	1
AT2G36880	0.00193888	0.139638	0.212145	1	0.00306189	0.000715876	0.0407153	0	-1.3914	0.00472909	ath01100 Metabolic pathways;ath01110 Biosynthesis of secondary metabolites;ath01230 Biosynthesis of amino acids;ath00270 Cysteine and methionine metabolism
AT2G36910	1	1	1	1	1	1	1	0	0	1	ath02010 ABC transporters
AT2G36980	1	1	1	1	1	1	1	0	0	1
AT2G37040	1	1	1	1	1	1	1	0	0	1	ath01100 Metabolic pathways;ath01110 Biosynthesis of secondary metabolites;ath00940 Phenylpropanoid biosynthesis;ath00360 Phenylalanine metabolism
AT2G37170	1.99313e-06	0.290645	0.0892479	0.00390448	0.00361642	3.46136e-05	0.000210183	0	-1.7647	4.8614e-06
AT2G37220	0.00162864	0.711515	0.0620729	1	0.0063847	0.00247913	0.0211427	0	-1.14933	0.00397239
AT2G37230	1	1	1	1	1	1	1	0	0	1
AT2G37270	0.0126413	1	0.328325	1	0.0729995	0.0573595	0.221776	0	-1.68119	0.030833	ath03010 Ribosome
AT2G37400	0.0130328	0.726107	1	0.855673	0.286413	0.039109	0.535601	0	-1.17101	0.0317881
AT2G37410	1	1	1	1	1	1	1	0	0	1
AT2G37500	1	1	1	1	1	1	1	0	0	1	ath01100 Metabolic pathways;ath01110 Biosynthesis of secondary metabolites;ath01230 Biosynthesis of amino acids;ath01210 2-Oxocarboxylic acid metabolism;ath00220 Arginine biosynthesis
AT2G37540	0.000133159	0.347461	0.798114	0.113904	0.0256749	0.000861122	0.0123632	0	1.36236	0.000324784
AT2G37550	1	1	1	1	1	1	1	0	0	1	ath04144 Endocytosis
AT2G37620	1	1	1	1	1	1	1	0	0	1
AT2G37660	1	1	1	1	1	1	1	0	0	1
AT2G37690	1	1	1	1	1	1	1	0	0	1	ath01100 Metabolic pathways;ath01110 Biosynthesis of secondary metabolites;ath00230 Purine metabolism
AT2G37710	0.00300368	1	0.118056	1	0.0489368	0.0195607	0.0358452	0	2.24889	0.00732622
AT2G37760	3.95069e-06	0.305865	0.0714794	0.0210948	0.00344581	8.09332e-05	0.000646641	0	2.5948	9.63604e-06
AT2G37790	1	1	1	1	1	1	1	0	0	1
AT2G37860	1	1	1	1	1	1	1	0	0	1
AT2G37970	1	1	1	1	1	1	1	0	0	1
AT2G37990	0.00147368	0.261954	0.76453	0.696009	0.0161096	0.00221729	0.0807039	0	-1.49089	0.00359441
AT2G38020	1	1	1	1	1	1	1	0	0	1
AT2G38040	1	1	1	1	1	1	1	0	0	1	ath01100 Metabolic pathways;ath01110 Biosynthesis of secondary metabolites;ath01200 Carbon metabolism;ath00620 Pyruvate metabolism;ath01212 Fatty acid metabolism;ath00061 Fatty acid biosynthesis;ath00640 Propanoate metabolism
AT2G38140	0.000175658	1	0.353671	0.109585	0.242112	0.00347387	0.00527251	0	-1.23434	0.000428443
AT2G38170	1	1	1	1	1	1	1	0	0	1
AT2G38230	1	1	1	1	1	1	1	0	0	1	ath00750 Vitamin B6 metabolism
AT2G38270	1	1	1	1	1	1	1	0	0	1
AT2G38280	1	1	1	1	1	1	1	0	0	1	ath01100 Metabolic pathways;ath01110 Biosynthesis of secondary metabolites;ath00230 Purine metabolism
AT2G38410	0.00409029	1	1	0.0780154	1	0.0197513	0.0158284	0	-1.4539	0.00997655
AT2G38530	1	1	1	1	1	1	1	0	0	1
AT2G38540	1	1	1	1	1	1	1	0	0	1
AT2G38550	0.0178411	1	0.817002	0.868176	0.944523	0.221128	0.132533	0	1.20354	0.0435158
AT2G38560	0.000308459	0.898335	0.165847	0.681748	0.0184543	0.00245212	0.0156706	0	-1.50868	0.000752356
AT2G38610	0.00580942	1	1	0.118183	1	0.0316158	0.0369328	0	1.34212	0.0141696
AT2G38650	0.0102233	1	0.0925449	1	0.034086	0.0361342	0.0714481	0	1.42759	0.0249355	ath00520 Amino sugar and nucleotide sugar metabolism
AT2G38670	1	1	1	1	1	1	1	0	0	1	ath01100 Metabolic pathways;ath00564 Glycerophospholipid metabolism;ath00440 Phosphonate and phosphinate metabolism
AT2G38700	0.00703478	1	1	0.598265	0.47878	0.0387435	0.286531	0	-1.19844	0.0171584	ath01100 Metabolic pathways;ath01110 Biosynthesis of secondary metabolites;ath00900 Terpenoid backbone biosynthesis
AT2G38740	1	1	1	1	1	1	1	0	0	1
AT2G38750	8.88721e-05	0.405591	0.0309117	0.350081	0.00229483	0.000238026	0.00186194	0	-1.6301	0.000216766
AT2G38760	1	1	1	1	1	1	1	0	0	1
AT2G38770	0.00931939	1	0.699082	0.0305352	1	0.00755944	0.0327601	0	-1.2135	0.0227307	ath03040 Spliceosome
AT2G38840	1	1	1	1	1	1	1	0	0	1
AT2G38860	0.0125157	1	0.661947	0.878549	0.833191	0.167308	0.0954239	0	1.26173	0.0305268	ath00620 Pyruvate metabolism
AT2G39010	0.00316629	1	1	0.269672	0.893538	0.0332312	0.0633513	0	-1.18303	0.00772283
AT2G39020	1	1	1	1	1	1	1	0	0	1
AT2G39080	1	1	1	1	1	1	1	0	0	1
AT2G39190	1	1	1	1	1	1	1	0	0	1
AT2G39260	1	1	1	1	1	1	1	0	0	1	ath03013 RNA transport;ath03015 mRNA surveillance pathway
AT2G39310	1	1	1	1	1	1	1	0	0	1
AT2G39330	9.2798e-05	0.0266194	0.0122251	0.0629087	0.000183681	1.3646e-05	0.000370464	0	15.5974	0.000226342
AT2G39470	1	1	1	1	1	1	1	0	0	1
AT2G39670	1.08437e-05	0.759028	0.0537245	0.0628489	0.00588484	0.000216945	0.00112046	0	-1.58592	2.64486e-05
AT2G39730	1	1	1	1	1	1	1	0	0	1
AT2G39750	1	1	1	1	1	1	1	0	0	1
AT2G39770	1	1	1	1	1	1	1	0	0	1	ath01100 Metabolic pathways;ath01110 Biosynthesis of secondary metabolites;ath00520 Amino sugar and nucleotide sugar metabolism;ath00051 Fructose and mannose metabolism
AT2G39800	1	1	1	1	1	1	1	0	0	1	ath01100 Metabolic pathways;ath01110 Biosynthesis of secondary metabolites;ath01230 Biosynthesis of amino acids;ath00330 Arginine and proline metabolism
AT2G39810	0.00486039	0.545649	1	0.422613	0.234915	0.0127838	0.262962	0	-1.41648	0.0118549
AT2G39840	1	1	1	1	1	1	1	0	0	1	ath03015 mRNA surveillance pathway
AT2G39850	1	1	1	1	1	1	1	0	0	1
AT2G39930	1	1	1	1	1	1	1	0	0	1	ath01100 Metabolic pathways;ath01110 Biosynthesis of secondary metabolites;ath00500 Starch and sucrose metabolism
AT2G39940	1	1	1	1	1	1	1	0	0	1	ath04075 Plant hormone signal transduction
AT2G39970	1	1	1	1	1	1	1	0	0	1	ath04146 Peroxisome
AT2G39990	0.00255328	0.643024	0.270511	1	0.0183747	0.00639995	0.0817647	0	-1.10826	0.00622765	ath03013 RNA transport
AT2G40060	1	1	1	1	1	1	1	0	0	1
AT2G40100	4.52673e-06	0.0647396	0.00172802	0.00438021	4.99906e-05	4.66335e-06	1.65599e-05	0	3.26508	1.10411e-05	ath01100 Metabolic pathways;ath00196 Photosynthesis - antenna proteins
AT2G40280	0.0123438	1	0.212145	1	0.218066	0.117523	0.0791756	0	1.34059	0.0301074
AT2G40290	0.00112378	0.593614	0.981035	0.52159	0.0764258	0.00610014	0.0860054	0	-1.25021	0.002741	ath04141 Protein processing in endoplasmic reticulum;ath03013 RNA transport
AT2G40300	1	1	1	1	1	1	1	0	0	1
AT2G40400	0.0015288	1	0.765844	0.0678478	1	0.00947797	0.00668052	0	-1.58971	0.00372886
AT2G40490	0.00350777	0.3905	0.18317	1	0.00832059	0.00376137	0.0830133	0	-1.20668	0.00855572	ath01100 Metabolic pathways;ath01110 Biosynthesis of secondary metabolites;ath00860 Porphyrin and chlorophyll metabolism
AT2G40510	0.019305	1	1	0.549559	1	0.131923	0.285747	0	-2.03869	0.0470864	ath03010 Ribosome
AT2G40600	0.0040942	1	0.134126	1	0.0402111	0.0207731	0.0540408	0	1.21354	0.00998609
AT2G40660	1	1	1	1	1	1	1	0	0	1
AT2G40690	1	1	1	1	1	1	1	0	0	1	ath01110 Biosynthesis of secondary metabolites;ath00564 Glycerophospholipid metabolism
AT2G40700	0.0148321	1	1	0.0844918	1	0.0335996	0.0708695	0	-1.57147	0.0361766
AT2G40730	1	1	1	1	1	1	1	0	0	1
AT2G40840	0.00223636	1	0.15074	1	0.120021	0.0247379	0.025872	0	1.17925	0.00545466	ath01100 Metabolic pathways;ath00500 Starch and sucrose metabolism
AT2G40890	0.000371037	1	0.62837	0.181882	0.335524	0.00732479	0.0147242	0	-1.72928	0.000904987	ath01100 Metabolic pathways;ath01110 Biosynthesis of secondary metabolites;ath00940 Phenylpropanoid biosynthesis;ath00941 Flavonoid biosynthesis;ath00945 Stilbenoid, diarylheptanoid and gingerol biosynthesis
AT2G41040	1	1	1	1	1	1	1	0	0	1
AT2G41100	1	1	1	1	1	1	1	0	0	1	ath04626 Plant-pathogen interaction
AT2G41220	1	1	1	1	1	1	1	0	0	1	ath00630 Glyoxylate and dicarboxylate metabolism;ath00910 Nitrogen metabolism
AT2G41530	1.7693e-05	1	0.0230782	0.0693352	0.00549889	0.00022463	0.000646641	0	1.25482	4.31545e-05	ath01200 Carbon metabolism
AT2G41560	0.00260979	1	1	0.181882	0.993542	0.0271452	0.0277108	0	-1.10801	0.00636549
AT2G41620	0.00921053	0.437573	1	0.269672	0.387118	0.0123782	0.359629	0	-1.2549	0.0224652	ath03013 RNA transport
AT2G41630	1	1	1	1	1	1	1	0	0	1	ath03022 Basal transcription factors
AT2G41680	1	1	1	1	1	1	1	0	0	1	ath00450 Selenocompound metabolism
AT2G41700	1	1	1	1	1	1	1	0	0	1	ath02010 ABC transporters
AT2G41740	1	1	1	1	1	1	1	0	0	1
AT2G41770	1	1	1	1	1	1	1	0	0	1
AT2G41790	1	1	1	1	1	1	1	0	0	1
AT2G41840	1	1	1	1	1	1	1	0	0	1	ath03010 Ribosome
AT2G41950	1	1	1	1	1	1	1	0	0	1
AT2G42130	1	1	1	1	1	1	1	0	0	1
AT2G42220	1.97948e-05	0.879212	0.436035	0.0315456	0.0441498	0.000461883	0.00220215	0	-1.38665	4.82811e-05
AT2G42320	1	1	1	1	1	1	1	0	0	1
AT2G42490	0.00162621	0.572821	0.983468	0.645484	0.0727935	0.0073623	0.116254	0	1.26162	0.00396644	ath01100 Metabolic pathways;ath01110 Biosynthesis of secondary metabolites;ath00260 Glycine, serine and threonine metabolism;ath00410 beta-Alanine metabolism;ath00360 Phenylalanine metabolism;ath00350 Tyrosine metabolism;ath00960 Tropane, piperidine and pyridine alkaloid biosynthesis;ath00950 Isoquinoline alkaloid biosynthesis
AT2G42500	1	1	1	1	1	1	1	0	0	1	ath03015 mRNA surveillance pathway;ath04136 Autophagy - other
AT2G42520	1	1	1	1	1	1	1	0	0	1
AT2G42590	1	1	1	1	1	1	1	0	0	1
AT2G42600	0.00142248	0.669791	1	0.480683	0.117705	0.00819117	0.103802	0	-1.40001	0.00346955	ath01100 Metabolic pathways;ath01200 Carbon metabolism;ath00620 Pyruvate metabolism;ath00710 Carbon fixation in photosynthetic organisms
AT2G42680	1	1	1	1	1	1	1	0	0	1
AT2G42690	1	1	1	1	1	1	1	0	0	1
AT2G42710	1	1	1	1	1	1	1	0	0	1
AT2G42750	1	1	1	1	1	1	1	0	0	1
AT2G42790	0.00134633	1	1	0.233171	0.658537	0.0175612	0.0402372	0	1.19825	0.0032838	ath01100 Metabolic pathways;ath01110 Biosynthesis of secondary metabolites;ath01200 Carbon metabolism;ath01230 Biosynthesis of amino acids;ath00630 Glyoxylate and dicarboxylate metabolism;ath01210 2-Oxocarboxylic acid metabolism;ath00020 Citrate cycle (TCA cycle)
AT2G42810	0.0181952	1	1	0.14639	1	0.0885643	0.0519856	0	-1.24657	0.0443794
AT2G42910	1	1	1	1	1	1	1	0	0	1
AT2G43030	0.00723662	0.997565	1	0.532516	0.524517	0.0362088	0.285524	0	-1.1347	0.0176507	ath03010 Ribosome
AT2G43090	0.000997985	1	0.213931	0.653182	0.177512	0.0161958	0.0186203	0	1.19946	0.00243416	ath01100 Metabolic pathways;ath01110 Biosynthesis of secondary metabolites;ath01230 Biosynthesis of amino acids;ath01210 2-Oxocarboxylic acid metabolism;ath00290 Valine, leucine and isoleucine biosynthesis;ath00660 C5-Branched dibasic acid metabolism
AT2G43100	3.6883e-05	0.142641	0.00517867	0.0814277	0.000234064	2.1343e-05	0.000203794	0	2.21725	8.99605e-05	ath01100 Metabolic pathways;ath01110 Biosynthesis of secondary metabolites;ath01210 2-Oxocarboxylic acid metabolism;ath00290 Valine, leucine and isoleucine biosynthesis;ath00966 Glucosinolate biosynthesis
AT2G43160	1	1	1	1	1	1	1	0	0	1	ath04144 Endocytosis
AT2G43180	1	1	1	1	1	1	1	0	0	1
AT2G43360	1	1	1	1	1	1	1	0	0	1	ath01100 Metabolic pathways;ath00780 Biotin metabolism
AT2G43460	0.0098909	1	1	0.610326	0.766367	0.0747246	0.256119	0	-1.1029	0.0241247	ath03010 Ribosome
AT2G43560	0.0177789	0.472169	1	0.834727	0.21943	0.0286153	0.702709	0	-1.14707	0.0433641
AT2G43630	0.00673697	1	1	0.305334	0.735657	0.0283137	0.210363	0	-1.12393	0.016432
AT2G43640	1	1	1	1	1	1	1	0	0	1	ath03060 Protein export
AT2G43710	1	1	1	1	1	1	1	0	0	1	ath01212 Fatty acid metabolism;ath00061 Fatty acid biosynthesis;ath01040 Biosynthesis of unsaturated fatty acids
AT2G43750	6.59456e-05	1	0.588706	0.0636949	0.123926	0.00146343	0.00496372	0	-1.39916	0.000160847	ath01100 Metabolic pathways;ath01110 Biosynthesis of secondary metabolites;ath01200 Carbon metabolism;ath01230 Biosynthesis of amino acids;ath00270 Cysteine and methionine metabolism;ath00920 Sulfur metabolism
AT2G43770	1	1	1	1	1	1	1	0	0	1	ath03040 Spliceosome
AT2G43790	1	1	1	1	1	1	1	0	0	1	ath04626 Plant-pathogen interaction;ath04016 MAPK signaling pathway - plant;ath04075 Plant hormone signal transduction
AT2G43820	1	1	1	1	1	1	1	0	0	1
AT2G43910	0.000280655	0.249452	0.0319549	0.741565	0.00161072	0.000250277	0.00317911	0	-1.48659	0.00068454
AT2G43945	0.000888802	1	0.559338	0.728388	0.101521	0.0115008	0.0532929	0	1.18406	0.00216786
AT2G43950	1	1	1	1	1	1	1	0	0	1
AT2G43970	1	1	1	1	1	1	1	0	0	1
AT2G44040	1	1	1	1	1	1	1	0	0	1	ath01100 Metabolic pathways;ath01110 Biosynthesis of secondary metabolites;ath01230 Biosynthesis of amino acids;ath00300 Lysine biosynthesis;ath00261 Monobactam biosynthesis
AT2G44050	1	1	1	1	1	1	1	0	0	1	ath01100 Metabolic pathways;ath01110 Biosynthesis of secondary metabolites;ath00740 Riboflavin metabolism
AT2G44060	1	1	1	1	1	1	1	0	0	1
AT2G44100	0.00321311	1	1	0.156167	1	0.0283482	0.0272253	0	-1.23767	0.00783702
AT2G44120	0.0022923	0.49624	1	0.243049	0.208085	0.00656164	0.126532	0	-1.1709	0.0055911	ath03010 Ribosome
AT2G44160	0.00999835	0.945975	0.699338	0.202062	1	0.0749634	0.0186203	0	1.10454	0.0243868	ath01100 Metabolic pathways;ath01200 Carbon metabolism;ath00670 One carbon pool by folate
AT2G44210	0.0109548	1	1	0.888672	0.3881	0.0591584	0.400774	0	1.42144	0.0267195
AT2G44230	0.000547618	0.883869	1	0.0568843	0.430156	0.0025635	0.0168424	0	-1.60325	0.00133568
AT2G44310	0.00185177	1	1	0.422567	0.399389	0.0208843	0.0890856	0	1.17122	0.00451661
AT2G44350	0.0150551	1	1	0.861116	0.584901	0.0904166	0.425652	0	1.14511	0.0367207	ath01100 Metabolic pathways;ath01110 Biosynthesis of secondary metabolites;ath01200 Carbon metabolism;ath01230 Biosynthesis of amino acids;ath00630 Glyoxylate and dicarboxylate metabolism;ath01210 2-Oxocarboxylic acid metabolism;ath00020 Citrate cycle (TCA cycle)
AT2G44530	0.00921108	1	1	0.52159	0.823156	0.0659601	0.233248	0	-1.15089	0.0224666	ath01100 Metabolic pathways;ath01110 Biosynthesis of secondary metabolites;ath01200 Carbon metabolism;ath01230 Biosynthesis of amino acids;ath00230 Purine metabolism;ath00030 Pentose phosphate pathway
AT2G44610	1	1	1	1	1	1	1	0	0	1
AT2G44640	1	1	1	1	1	1	1	0	0	1
AT2G44650	1	1	1	1	1	1	1	0	0	1
AT2G44760	1	1	1	1	1	1	1	0	0	1
AT2G44870	1	1	1	1	1	1	1	0	0	1
AT2G44920	1	1	1	1	1	1	1	0	0	1
AT2G45000	1	1	1	1	1	1	1	0	0	1	ath03013 RNA transport
AT2G45060	0.0117924	1	1	0.381569	1	0.0880035	0.156395	0	1.12559	0.0287627
AT2G45140	1	1	1	1	1	1	1	0	0	1
AT2G45180	1	1	1	1	1	1	1	0	0	1
AT2G45240	1	1	1	1	1	1	1	0	0	1
AT2G45270	0.0175667	0.854397	0.229246	0.91711	0.86059	0.197107	0.0302787	0	-1.4971	0.0428465
AT2G45290	1.59768e-05	0.69	0.0317341	0.0999622	0.00332313	0.000180349	0.00101378	0	1.62818	3.89687e-05	ath01100 Metabolic pathways;ath01110 Biosynthesis of secondary metabolites;ath01200 Carbon metabolism;ath01230 Biosynthesis of amino acids;ath00710 Carbon fixation in photosynthetic organisms;ath00030 Pentose phosphate pathway
AT2G45300	0.00649471	1	0.438355	0.726341	0.727918	0.0898009	0.0402372	0	-1.30113	0.0158411	ath01100 Metabolic pathways;ath01110 Biosynthesis of secondary metabolites;ath01230 Biosynthesis of amino acids;ath00400 Phenylalanine, tyrosine and tryptophan biosynthesis
AT2G45440	1	1	1	1	1	1	1	0	0	1	ath01100 Metabolic pathways;ath01110 Biosynthesis of secondary metabolites;ath01230 Biosynthesis of amino acids;ath00300 Lysine biosynthesis;ath00261 Monobactam biosynthesis
AT2G45470	0.000678284	1	1	0.182049	0.354922	0.00765557	0.0365315	0	-1.3062	0.00165439
AT2G45540	1	1	1	1	1	1	1	0	0	1
AT2G45560	1	1	1	1	1	1	1	0	0	1
AT2G45600	0.000715337	1	0.62837	0.59232	0.110753	0.00986296	0.0484502	0	-1.2593	0.00174476
AT2G45640	1	1	1	1	1	1	1	0	0	1	ath03013 RNA transport;ath03015 mRNA surveillance pathway
AT2G45740	3.00096e-05	0.315262	0.0108461	0.110994	0.000728777	6.631e-05	0.000471968	0	1.45052	7.31957e-05
AT2G45770	0.00498846	1	0.347183	1	0.0874192	0.034876	0.113441	0	-1.15989	0.0121672	ath03060 Protein export
AT2G45790	0.000960926	1	0.20418	0.888672	0.0802723	0.0125116	0.0260422	0	1.1848	0.00234377	ath01100 Metabolic pathways;ath01110 Biosynthesis of secondary metabolites;ath00520 Amino sugar and nucleotide sugar metabolism;ath00051 Fructose and mannose metabolism
AT2G45810	1	1	1	1	1	1	1	0	0	1	ath03018 RNA degradation
AT2G45820	0.00238938	0.313792	1	0.588191	0.0402111	0.0040792	0.155358	0	-1.32559	0.0058279
AT2G45960	9.42207e-05	0.980193	0.720083	0.0994719	0.100689	0.00181819	0.00936436	0	-1.40122	0.000229812
AT2G45990	1	1	1	1	1	1	1	0	0	1
AT2G46020	1	1	1	1	1	1	1	0	0	1
AT2G46090	1	1	1	1	1	1	1	0	0	1
AT2G46110	1	1	1	1	1	1	1	0	0	1	ath01100 Metabolic pathways;ath01110 Biosynthesis of secondary metabolites;ath00770 Pantothenate and CoA biosynthesis
AT2G46280	1	1	1	1	1	1	1	0	0	1	ath03013 RNA transport
AT2G46370	1	1	1	1	1	1	1	0	0	1	ath04075 Plant hormone signal transduction
AT2G46520	1	1	1	1	1	1	1	0	0	1
AT2G46560	1	1	1	1	1	1	1	0	0	1
AT2G46650	0.000826763	1	0.0525946	0.414309	0.101521	0.00620523	0.00349926	0	1.87221	0.00201654
AT2G46820	1	1	1	1	1	1	1	0	0	1
AT2G46910	1	1	1	1	1	1	1	0	0	1
AT2G47240	0.00226818	1	0.508027	0.209315	0.908749	0.0251307	0.0134199	0	1.40658	0.00553226	ath01100 Metabolic pathways;ath04146 Peroxisome;ath01212 Fatty acid metabolism;ath00071 Fatty acid degradation;ath00061 Fatty acid biosynthesis
AT2G47250	1	1	1	1	1	1	1	0	0	1	ath03040 Spliceosome
AT2G47390	1	1	1	1	1	1	1	0	0	1
AT2G47400	1	1	1	1	1	1	1	0	0	1
AT2G47450	0.00151148	1	0.15992	1	0.0406706	0.0111604	0.0346789	0	-1.32715	0.00368662
AT2G47470	1	1	1	1	1	1	1	0	0	1	ath04141 Protein processing in endoplasmic reticulum
AT2G47490	0.00138616	0.379909	1	0.0896902	0.20759	0.00261179	0.0531412	0	-1.26222	0.00338095
AT2G47510	1	1	1	1	1	1	1	0	0	1	ath01100 Metabolic pathways;ath01110 Biosynthesis of secondary metabolites;ath01200 Carbon metabolism;ath00620 Pyruvate metabolism;ath00020 Citrate cycle (TCA cycle)
AT2G47580	0.00547954	0.745546	1	0.532921	0.309302	0.0211844	0.278844	0	-1.33637	0.013365	ath03040 Spliceosome
AT2G47610	1	1	1	1	1	1	1	0	0	1	ath03010 Ribosome
AT2G47710	8.05152e-05	1	0.134414	0.0589713	0.120021	0.0012663	0.00179008	0	1.20904	0.000196383
AT2G47730	0.00110588	1	0.159026	0.442663	0.266505	0.0150078	0.00999771	0	1.21024	0.00269733	ath00480 Glutathione metabolism
AT2G47800	3.83136e-06	0.14775	0.0093421	0.0122604	0.000454255	1.43052e-05	0.0001158	0	2.36323	9.34498e-06
AT2G47840	0.00347701	1	0.522992	0.811047	0.428843	0.0543909	0.0581761	0	-1.14421	0.00848071
AT2G47910	0.000123642	1	0.745477	0.0644791	0.225149	0.0020624	0.0063374	0	1.192	0.000301572
AT2G47940	0.00276832	1	0.613598	0.769976	0.381935	0.0439159	0.0662846	0	1.54606	0.00675216
AT2G47970	1	1	1	1	1	1	1	0	0	1	ath04141 Protein processing in endoplasmic reticulum
AT2G47980	0.0154814	1	0.934154	0.467439	1	0.166241	0.0689495	0	-1.81999	0.0377603
AT2G47990	0.00267259	0.900544	1	0.690251	0.184326	0.0181916	0.162306	0	-2.18652	0.00651866	ath03008 Ribosome biogenesis in eukaryotes
AT2G48020	1	1	1	1	1	1	1	0	0	1
AT2G48070	1	1	1	1	1	1	1	0	0	1
AT2G48120	1	1	1	1	1	1	1	0	0	1
AT3G01060	0.00147368	1	0.404738	0.810339	0.19216	0.0235074	0.0428676	0	-1.21999	0.00359441
AT3G01090	1	1	1	1	1	1	1	0	0	1
AT3G01120	1	1	1	1	1	1	1	0	0	1	ath01100 Metabolic pathways;ath01110 Biosynthesis of secondary metabolites;ath01230 Biosynthesis of amino acids;ath00270 Cysteine and methionine metabolism;ath00920 Sulfur metabolism;ath00450 Selenocompound metabolism
AT3G01180	1	1	1	1	1	1	1	0	0	1	ath01100 Metabolic pathways;ath01110 Biosynthesis of secondary metabolites;ath00500 Starch and sucrose metabolism
AT3G01280	1	1	1	1	1	1	1	0	0	1
AT3G01290	0.003974	1	0.710724	1	0.107202	0.0248938	0.180534	0	1.39327	0.00969291
AT3G01310	1	1	1	1	1	1	1	0	0	1	ath04070 Phosphatidylinositol signaling system
AT3G01340	1	1	1	1	1	1	1	0	0	1	ath04141 Protein processing in endoplasmic reticulum;ath03013 RNA transport
AT3G01370	0.000431517	0.993783	0.832126	0.324968	0.129072	0.00584699	0.036069	0	-1.68679	0.0010525
AT3G01390	1	1	1	1	1	1	1	0	0	1	ath01100 Metabolic pathways;ath00190 Oxidative phosphorylation;ath04145 Phagosome
AT3G01440	1	1	1	1	1	1	1	0	0	1	ath01100 Metabolic pathways;ath00195 Photosynthesis
AT3G01460	0.0104827	0.472169	0.404545	1	0.0184004	0.0126265	0.318806	0	1.42455	0.0255682
AT3G01480	0.0179684	0.404273	1	0.952971	0.139241	0.0241328	0.740561	0	-1.19517	0.0438264
AT3G01500	1	1	1	1	1	1	1	0	0	1	ath00910 Nitrogen metabolism
AT3G01510	0.000439544	1	0.111903	0.824481	0.0277921	0.00421496	0.0134199	0	1.49834	0.00107208
AT3G01540	1	1	1	1	1	1	1	0	0	1	ath03040 Spliceosome
AT3G01650	1	1	1	1	1	1	1	0	0	1
AT3G01660	1	1	1	1	1	1	1	0	0	1
AT3G01670	1	1	1	1	1	1	1	0	0	1
AT3G01680	1	1	1	1	1	1	1	0	0	1
AT3G01780	0.00263495	0.160572	0.817002	0.059227	0.109953	0.00121843	0.0671034	0	-1.21122	0.00642685
AT3G01910	1	1	1	1	1	1	1	0	0	1	ath01100 Metabolic pathways;ath00920 Sulfur metabolism
AT3G02050	0.00312081	1	1	0.545332	0.456672	0.0323689	0.129559	0	1.61249	0.0076119
AT3G02060	1	1	1	1	1	1	1	0	0	1
AT3G02080	0.000250165	0.438306	1	0.0602554	0.100689	0.00119258	0.0140198	0	-1.20195	0.000610172	ath03010 Ribosome
AT3G02090	1	1	1	1	1	1	1	0	0	1
AT3G02110	1.50796e-05	0.14775	0.0357293	0.0448145	0.00112536	5.93545e-05	0.000671177	0	-2.38414	3.67802e-05
AT3G02200	1	1	1	1	1	1	1	0	0	1
AT3G02230	0.0110203	0.22632	1	1	0.0237652	0.00678487	0.554927	0	-1.30271	0.0268793	ath00520 Amino sugar and nucleotide sugar metabolism
AT3G02260	1	1	1	1	1	1	1	0	0	1
AT3G02350	0.0030802	1	0.112667	0.922462	0.199697	0.0313576	0.0159201	0	1.5036	0.00751286	ath00520 Amino sugar and nucleotide sugar metabolism
AT3G02360	1	1	1	1	1	1	1	0	0	1	ath01100 Metabolic pathways;ath01110 Biosynthesis of secondary metabolites;ath01200 Carbon metabolism;ath00480 Glutathione metabolism;ath00030 Pentose phosphate pathway
AT3G02420	1	1	1	1	1	1	1	0	0	1
AT3G02450	0.0146746	0.985706	0.59072	0.442274	1	0.152029	0.0314558	0	1.58238	0.0357925
AT3G02520	1	1	1	1	1	1	1	0	0	1
AT3G02530	1	1	1	1	1	1	1	0	0	1
AT3G02540	0.00377626	1	1	0.141104	1	0.0229589	0.0519856	0	-1.2599	0.00921059	ath04141 Protein processing in endoplasmic reticulum;ath03420 Nucleotide excision repair
AT3G02560	0.000196255	1	0.636362	0.203948	0.133287	0.00405051	0.0168138	0	-1.19774	0.000478681	ath03010 Ribosome
AT3G02630	1	1	1	1	1	1	1	0	0	1	ath01212 Fatty acid metabolism;ath00061 Fatty acid biosynthesis;ath01040 Biosynthesis of unsaturated fatty acids
AT3G02660	1	1	1	1	1	1	1	0	0	1	ath00970 Aminoacyl-tRNA biosynthesis
AT3G02710	1	1	1	1	1	1	1	0	0	1	ath03040 Spliceosome
AT3G02720	0.00211154	0.888312	0.127027	1	0.0148747	0.0057534	0.0427579	0	-1.21282	0.00515021	ath00620 Pyruvate metabolism
AT3G02730	1	1	1	1	1	1	1	0	0	1
AT3G02760	0.0024356	0.711515	1	0.438017	0.209661	0.0120258	0.151487	0	-1.1378	0.00594062	ath00970 Aminoacyl-tRNA biosynthesis
AT3G02780	1	1	1	1	1	1	1	0	0	1	ath01100 Metabolic pathways;ath01110 Biosynthesis of secondary metabolites;ath00900 Terpenoid backbone biosynthesis
AT3G02830	0.00659324	1	0.61475	0.294365	1	0.0663342	0.0224059	0	1.29362	0.0160814
AT3G02870	1	1	1	1	1	1	1	0	0	1	ath01100 Metabolic pathways;ath01110 Biosynthesis of secondary metabolites;ath00053 Ascorbate and aldarate metabolism;ath00562 Inositol phosphate metabolism;ath04070 Phosphatidylinositol signaling system
AT3G02880	1	1	1	1	1	1	1	0	0	1
AT3G03100	1	1	1	1	1	1	1	0	0	1	ath01100 Metabolic pathways;ath00190 Oxidative phosphorylation
AT3G03110	1	1	1	1	1	1	1	0	0	1	ath03013 RNA transport;ath03008 Ribosome biogenesis in eukaryotes
AT3G03250	1	1	1	1	1	1	1	0	0	1	ath01100 Metabolic pathways;ath00520 Amino sugar and nucleotide sugar metabolism;ath00500 Starch and sucrose metabolism;ath00052 Galactose metabolism;ath00040 Pentose and glucuronate interconversions
AT3G03330	1	1	1	1	1	1	1	0	0	1
AT3G03380	1	1	1	1	1	1	1	0	0	1
AT3G03630	0.000371037	1	0.6605	0.252721	0.237845	0.00763619	0.021223	0	-1.31852	0.000904987	ath01100 Metabolic pathways;ath01110 Biosynthesis of secondary metabolites;ath01200 Carbon metabolism;ath01230 Biosynthesis of amino acids;ath00270 Cysteine and methionine metabolism;ath00920 Sulfur metabolism
AT3G03710	0.00049151	0.14775	0.902069	0.186572	0.0094834	0.000630187	0.0238882	0	-1.43235	0.00119883	ath00230 Purine metabolism;ath03018 RNA degradation;ath00240 Pyrimidine metabolism
AT3G03780	0.0110034	1	0.62837	1	0.188456	0.0790467	0.26233	0	-1.10479	0.0268382	ath01100 Metabolic pathways;ath01110 Biosynthesis of secondary metabolites;ath01230 Biosynthesis of amino acids;ath00270 Cysteine and methionine metabolism;ath00450 Selenocompound metabolism
AT3G03810	1	1	1	1	1	1	1	0	0	1
AT3G03890	0.0010602	0.637296	0.665774	0.745356	0.0461156	0.0057534	0.0724027	0	1.30327	0.0025859
AT3G03920	1	1	1	1	1	1	1	0	0	1	ath03008 Ribosome biogenesis in eukaryotes
AT3G03960	1	1	1	1	1	1	1	0	0	1
AT3G03980	1	1	1	1	1	1	1	0	0	1	ath01100 Metabolic pathways;ath01212 Fatty acid metabolism;ath00061 Fatty acid biosynthesis;ath01040 Biosynthesis of unsaturated fatty acids;ath00780 Biotin metabolism
AT3G04090	1	1	1	1	1	1	1	0	0	1
AT3G04120	1	1	1	1	1	1	1	0	0	1	ath01100 Metabolic pathways;ath01110 Biosynthesis of secondary metabolites;ath01200 Carbon metabolism;ath01230 Biosynthesis of amino acids;ath00010 Glycolysis / Gluconeogenesis;ath00710 Carbon fixation in photosynthetic organisms
AT3G04260	3.09072e-05	0.46083	0.121332	0.127131	0.00733559	0.000410597	0.00307448	0	-1.33913	7.53851e-05
AT3G04290	0.000125908	1	0.0384771	0.0914382	0.0453867	0.00106456	0.0011216	0	-1.54439	0.0003071
AT3G04340	1	1	1	1	1	1	1	0	0	1
AT3G04480	0.00581981	0.515796	0.0309117	0.726341	0.00255262	0.00220386	0.0265457	0	1.54532	0.014195
AT3G04490	1	1	1	1	1	1	1	0	0	1
AT3G04500	1	1	1	1	1	1	1	0	0	1
AT3G04520	0.0030802	1	0.798114	0.331136	0.890021	0.0419111	0.0350052	0	1.40266	0.00751286	ath01100 Metabolic pathways;ath01110 Biosynthesis of secondary metabolites;ath01230 Biosynthesis of amino acids;ath00260 Glycine, serine and threonine metabolism
AT3G04550	1	1	1	1	1	1	1	0	0	1
AT3G04600	1	1	1	1	1	1	1	0	0	1	ath00970 Aminoacyl-tRNA biosynthesis
AT3G04610	1	1	1	1	1	1	1	0	0	1
AT3G04650	0.0037942	0.311707	1	0.709051	0.0456643	0.00546723	0.241243	0	-1.38939	0.00925436
AT3G04710	1	1	1	1	1	1	1	0	0	1
AT3G04720	1	1	1	1	1	1	1	0	0	1
AT3G04740	0.0024738	1	1	0.170702	0.720597	0.0139683	0.0741457	0	-1.25015	0.00603379
AT3G04760	1	1	1	1	1	1	1	0	0	1
AT3G04780	1	1	1	1	1	1	1	0	0	1
AT3G04790	1	1	1	1	1	1	1	0	0	1	ath01100 Metabolic pathways;ath01110 Biosynthesis of secondary metabolites;ath01200 Carbon metabolism;ath01230 Biosynthesis of amino acids;ath00710 Carbon fixation in photosynthetic organisms;ath00030 Pentose phosphate pathway
AT3G04820	1	1	1	1	1	1	1	0	0	1
AT3G04830	0.00120759	1	0.24327	0.861065	0.123895	0.0175376	0.0288967	0	1.12899	0.00294542
AT3G04840	1	1	1	1	1	1	1	0	0	1	ath03010 Ribosome
AT3G04870	1	1	1	1	1	1	1	0	0	1	ath01100 Metabolic pathways;ath01110 Biosynthesis of secondary metabolites;ath00906 Carotenoid biosynthesis
AT3G04880	0.0110264	1	0.668633	0.821575	0.848726	0.149118	0.0851126	0	1.15451	0.0268942
AT3G04920	0.000826763	1	0.656355	0.64389	0.101521	0.00992066	0.0568164	0	-1.1896	0.00201654	ath03010 Ribosome
AT3G04940	1	1	1	1	1	1	1	0	0	1	ath01100 Metabolic pathways;ath01110 Biosynthesis of secondary metabolites;ath01200 Carbon metabolism;ath01230 Biosynthesis of amino acids;ath00270 Cysteine and methionine metabolism;ath00920 Sulfur metabolism
AT3G05000	1	1	1	1	1	1	1	0	0	1
AT3G05020	1	1	1	1	1	1	1	0	0	1
AT3G05040	1	1	1	1	1	1	1	0	0	1	ath03013 RNA transport
AT3G05060	0.0197055	0.439285	0.517732	1	0.0210545	0.0198084	0.571954	0	-1.29818	0.0480633	ath03008 Ribosome biogenesis in eukaryotes
AT3G05090	1	1	1	1	1	1	1	0	0	1
AT3G05180	1	1	1	1	1	1	1	0	0	1
AT3G05350	1	1	1	1	1	1	1	0	0	1
AT3G05420	1	1	1	1	1	1	1	0	0	1
AT3G05530	1	1	1	1	1	1	1	0	0	1	ath03050 Proteasome
AT3G05560	0.00341598	0.548194	0.392982	1	0.0207845	0.00744914	0.127993	0	-1.11951	0.00833185	ath03010 Ribosome
AT3G05590	1	1	1	1	1	1	1	0	0	1	ath03010 Ribosome
AT3G05600	1	1	1	1	1	1	1	0	0	1
AT3G05680	0.000607124	1	0.964144	0.0434814	0.891374	0.00366596	0.00544526	0	-1.22281	0.00148082
AT3G05900	0.000196255	1	0.871676	0.114343	0.20322	0.00325448	0.0139882	0	-1.59154	0.000478681
AT3G05910	0.00462881	0.802144	0.238904	1	0.0217285	0.0114674	0.116008	0	-1.28613	0.01129
AT3G05970	0.000148555	1	0.0708818	0.492707	0.0151431	0.00160818	0.00518811	0	1.57711	0.000362337	ath01100 Metabolic pathways;ath04146 Peroxisome;ath01212 Fatty acid metabolism;ath00071 Fatty acid degradation;ath00061 Fatty acid biosynthesis
AT3G06010	1	1	1	1	1	1	1	0	0	1
AT3G06035	0.00331938	0.579259	0.0456683	0.606241	0.203255	0.0169584	0.00383586	0	1.36391	0.00809624
AT3G06050	2.5836e-05	1	0.0247813	0.0814317	0.00712318	0.00029193	0.00068501	0	1.22058	6.30161e-05
AT3G06060	1	1	1	1	1	1	1	0	0	1	ath01100 Metabolic pathways;ath00600 Sphingolipid metabolism
AT3G06290	1	1	1	1	1	1	1	0	0	1
AT3G06300	1	1	1	1	1	1	1	0	0	1	ath01100 Metabolic pathways;ath00330 Arginine and proline metabolism
AT3G06350	0.00173267	0.291163	0.0152502	0.208031	0.0846813	0.00301587	0.00085228	0	1.30403	0.00422613	ath01100 Metabolic pathways;ath01110 Biosynthesis of secondary metabolites;ath01230 Biosynthesis of amino acids;ath00400 Phenylalanine, tyrosine and tryptophan biosynthesis
AT3G06430	0.000721304	0.733195	0.372694	0.833269	0.0283418	0.00440808	0.0408708	0	-1.6806	0.00175932
AT3G06483	1	1	1	1	1	1	1	0	0	1
AT3G06510	1	1	1	1	1	1	1	0	0	1	ath00561 Glycerolipid metabolism
AT3G06530	0.000327961	1	1	0.0274281	0.650212	0.0016605	0.00396067	0	-1.29976	0.000799922	ath03008 Ribosome biogenesis in eukaryotes
AT3G06580	1	1	1	1	1	1	1	0	0	1
AT3G06610	0.00639681	1	0.665212	0.867955	0.57959	0.0906892	0.0937535	0	-1.11032	0.0156023
AT3G06650	1	1	1	1	1	1	1	0	0	1	ath01100 Metabolic pathways;ath01110 Biosynthesis of secondary metabolites;ath00020 Citrate cycle (TCA cycle)
AT3G06670	0.000461635	1	0.955728	0.256654	0.180017	0.00613221	0.0358452	0	-1.25457	0.00112596
AT3G06720	1	1	1	1	1	1	1	0	0	1
AT3G06730	2.09116e-05	0.388561	0.19742	0.072824	0.0086301	0.00032008	0.00273517	0	-1.28684	5.1005e-05
AT3G06810	1	1	1	1	1	1	1	0	0	1	ath01100 Metabolic pathways;ath01110 Biosynthesis of secondary metabolites;ath01200 Carbon metabolism;ath01212 Fatty acid metabolism;ath00071 Fatty acid degradation;ath00280 Valine, leucine and isoleucine degradation;ath00410 beta-Alanine metabolism;ath00640 Propanoate metabolism
AT3G06860	4.56657e-06	0.430104	0.0606934	0.0305352	0.00400812	0.00011013	0.000776286	0	1.59354	1.11382e-05	ath01100 Metabolic pathways;ath01110 Biosynthesis of secondary metabolites;ath01212 Fatty acid metabolism;ath00071 Fatty acid degradation;ath00592 alpha-Linolenic acid metabolism
AT3G06930	1	1	1	1	1	1	1	0	0	1
AT3G06980	0.00314663	0.351938	0.0953201	1	0.00479213	0.00226226	0.0485353	0	-1.5126	0.00767489
AT3G07010	1	1	1	1	1	1	1	0	0	1	ath00040 Pentose and glucuronate interconversions
AT3G07050	1	1	1	1	1	1	1	0	0	1	ath03008 Ribosome biogenesis in eukaryotes
AT3G07090	0.000690967	1	0.761681	0.277893	0.392868	0.0129083	0.0277108	0	1.3175	0.00168532
AT3G07100	1	1	1	1	1	1	1	0	0	1	ath04141 Protein processing in endoplasmic reticulum
AT3G07110	1	1	1	1	1	1	1	0	0	1	ath03010 Ribosome
AT3G07140	0.000776605	1	0.0356845	1	0.00754794	0.00220386	0.00655796	0	1.38205	0.0018942	ath01100 Metabolic pathways;ath00563 Glycosylphosphatidylinositol (GPI)-anchor biosynthesis
AT3G07160	0.0159874	0.854397	0.380155	0.0274281	1	0.00670477	0.0546364	0	-1.22773	0.0389945
AT3G07180	0.0162026	1	0.329449	1	0.638446	0.200695	0.0645284	0	1.45197	0.0395194	ath01100 Metabolic pathways;ath00563 Glycosylphosphatidylinositol (GPI)-anchor biosynthesis
AT3G07300	1	1	1	1	1	1	1	0	0	1	ath03013 RNA transport
AT3G07320	1	1	1	1	1	1	1	0	0	1
AT3G07390	1	1	1	1	1	1	1	0	0	1
AT3G07420	0.0124839	1	0.162743	1	0.39525	0.132421	0.0369328	0	1.33003	0.0304492	ath00970 Aminoacyl-tRNA biosynthesis
AT3G07470	1	1	1	1	1	1	1	0	0	1
AT3G07630	1	1	1	1	1	1	1	0	0	1	ath01100 Metabolic pathways;ath01110 Biosynthesis of secondary metabolites;ath01230 Biosynthesis of amino acids;ath00400 Phenylalanine, tyrosine and tryptophan biosynthesis
AT3G07660	1	1	1	1	1	1	1	0	0	1
AT3G07670	1	1	1	1	1	1	1	0	0	1
AT3G07680	1	1	1	1	1	1	1	0	0	1
AT3G07700	0.00112563	1	0.049357	1	0.0268283	0.00621315	0.00805804	0	1.60809	0.00274549
AT3G07720	0.000168298	1	0.816611	0.0636949	0.309302	0.00240024	0.00668804	0	1.39615	0.000410493
AT3G07750	1	1	1	1	1	1	1	0	0	1	ath03018 RNA degradation
AT3G07770	1	1	1	1	1	1	1	0	0	1	ath04141 Protein processing in endoplasmic reticulum;ath04626 Plant-pathogen interaction
AT3G07810	1	1	1	1	1	1	1	0	0	1	ath03015 mRNA surveillance pathway
AT3G07950	1	1	1	1	1	1	1	0	0	1
AT3G08010	0.000214818	0.188453	0.107174	0.387338	0.00319063	0.000352654	0.00623756	0	-1.34808	0.000523959
AT3G08030	0.0108642	0.0719408	1	0.369514	0.0135016	0.00119892	0.539185	0	-1.2405	0.0264987
AT3G08510	1	1	1	1	1	1	1	0	0	1	ath01100 Metabolic pathways;ath00562 Inositol phosphate metabolism;ath04070 Phosphatidylinositol signaling system;ath04933 AGE-RAGE signaling pathway in diabetic complications
AT3G08530	1	1	1	1	1	1	1	0	0	1	ath04144 Endocytosis
AT3G08550	0.00051665	1	0.583912	0.332314	0.266505	0.0111616	0.0235869	0	1.38352	0.00126015
AT3G08580	0.015969	1	0.868689	1	0.591381	0.168721	0.253197	0	1.08207	0.0389498
AT3G08590	5.62713e-06	0.0266194	0.0145639	0.00324449	0.000183681	5.57544e-06	6.58785e-05	0	1.69294	1.3725e-05	ath01100 Metabolic pathways;ath01110 Biosynthesis of secondary metabolites;ath01200 Carbon metabolism;ath01230 Biosynthesis of amino acids;ath00010 Glycolysis / Gluconeogenesis;ath00260 Glycine, serine and threonine metabolism
AT3G08640	0.00506554	0.633372	0.455675	0.072824	1	0.0198084	0.00461122	0	1.2796	0.0123552
AT3G08740	0.0161776	1	0.359638	1	0.0703019	0.0642885	0.289054	0	1.11431	0.0394586
AT3G08770	0.0030215	0.351938	0.0707172	1	0.00379069	0.00188241	0.0364014	0	1.55596	0.00736968
AT3G08780	1	1	1	1	1	1	1	0	0	1
AT3G08840	1	1	1	1	1	1	1	0	0	1
AT3G08850	1	1	1	1	1	1	1	0	0	1	ath04136 Autophagy - other
AT3G08920	0.000113598	0.155528	0.103758	0.19074	0.00255262	0.000199968	0.00363718	0	-1.33202	0.000277074
AT3G08940	1	1	1	1	1	1	1	0	0	1	ath01100 Metabolic pathways;ath00196 Photosynthesis - antenna proteins
AT3G08943	1	1	1	1	1	1	1	0	0	1	ath03013 RNA transport
AT3G08950	0.0141056	1	0.070128	1	0.113049	0.0895145	0.0313849	0	1.29897	0.0344047
AT3G08960	1	1	1	1	1	1	1	0	0	1
AT3G09090	1	1	1	1	1	1	1	0	0	1
AT3G09150	1	1	1	1	1	1	1	0	0	1	ath01110 Biosynthesis of secondary metabolites;ath00860 Porphyrin and chlorophyll metabolism
AT3G09200	8.62085e-05	0.815476	0.121332	0.320384	0.0127743	0.00104502	0.0059297	0	-1.20913	0.000210269	ath03010 Ribosome
AT3G09210	0.0173516	1	0.353091	1	0.227293	0.151772	0.170058	0	-1.2707	0.0423219
AT3G09260	8.05114e-05	0.0357906	0.401927	0.0142105	0.00112536	3.49915e-05	0.00113043	0	-2.27146	0.000196374	ath01100 Metabolic pathways;ath01110 Biosynthesis of secondary metabolites;ath00500 Starch and sucrose metabolism;ath00940 Phenylpropanoid biosynthesis;ath00460 Cyanoamino acid metabolism
AT3G09300	1	1	1	1	1	1	1	0	0	1
AT3G09350	1	1	1	1	1	1	1	0	0	1	ath04141 Protein processing in endoplasmic reticulum
AT3G09440	1	1	1	1	1	1	1	0	0	1	ath04141 Protein processing in endoplasmic reticulum;ath03040 Spliceosome;ath04144 Endocytosis
AT3G09500	1	1	1	1	1	1	1	0	0	1	ath03010 Ribosome
AT3G09580	0.00130472	0.931045	0.913184	0.600461	0.135247	0.0118625	0.089716	0	-1.2652	0.00318231
AT3G09630	0.00534656	0.352455	0.62837	1	0.0193289	0.00661377	0.238253	0	-1.30271	0.0130407	ath03010 Ribosome
AT3G09650	1	1	1	1	1	1	1	0	0	1
AT3G09670	0.000434214	0.223296	0.993285	0.185479	0.0184543	0.00100637	0.027521	0	-1.47309	0.00105908
AT3G09740	0.00292744	1	0.709952	0.996558	0.106032	0.0204794	0.145223	0	-1.21642	0.00714025	ath04130 SNARE interactions in vesicular transport
AT3G09810	0.00379998	1	0.0569046	1	0.0169472	0.0109307	0.0262	0	1.21095	0.00926845	ath01100 Metabolic pathways;ath01110 Biosynthesis of secondary metabolites;ath01200 Carbon metabolism;ath01230 Biosynthesis of amino acids;ath01210 2-Oxocarboxylic acid metabolism;ath00020 Citrate cycle (TCA cycle)
AT3G09820	1	1	1	1	1	1	1	0	0	1	ath01100 Metabolic pathways;ath00230 Purine metabolism
AT3G09840	1	1	1	1	1	1	1	0	0	1	ath04141 Protein processing in endoplasmic reticulum
AT3G09970	0.00323058	1	1	0.327065	0.866333	0.0389283	0.0620711	0	1.22162	0.00787963
AT3G10050	0.00160901	0.558925	0.521275	0.00617435	1	0.00100194	0.000646641	0	-1.85715	0.0039245	ath01100 Metabolic pathways;ath01110 Biosynthesis of secondary metabolites;ath01200 Carbon metabolism;ath01230 Biosynthesis of amino acids;ath00260 Glycine, serine and threonine metabolism;ath00290 Valine, leucine and isoleucine biosynthesis
AT3G10060	0.00150701	0.243872	1	0.083302	0.106921	0.00164582	0.0559635	0	-1.2034	0.00367571
AT3G10090	1	1	1	1	1	1	1	0	0	1	ath03010 Ribosome
AT3G10130	1	1	1	1	1	1	1	0	0	1
AT3G10160	1	1	1	1	1	1	1	0	0	1	ath01100 Metabolic pathways;ath00790 Folate biosynthesis
AT3G10220	0.00668024	1	0.798114	1	0.200504	0.0509965	0.23675	0	-1.1965	0.0162936
AT3G10230	1	1	1	1	1	1	1	0	0	1	ath01100 Metabolic pathways;ath01110 Biosynthesis of secondary metabolites;ath00906 Carotenoid biosynthesis
AT3G10260	1	1	1	1	1	1	1	0	0	1
AT3G10270	0.00242081	1	0.133754	0.941362	0.164172	0.0271452	0.0192326	0	-1.26518	0.00590454
AT3G10300	1	1	1	1	1	1	1	0	0	1	ath04626 Plant-pathogen interaction
AT3G10330	0.00727725	0.867457	0.186705	0.650317	0.727309	0.0752227	0.016477	0	-1.36514	0.0177498	ath03022 Basal transcription factors
AT3G10350	1	1	1	1	1	1	1	0	0	1
AT3G10370	6.23868e-05	1	0.660748	0.0302633	0.160268	0.000850414	0.00268917	0	1.34566	0.000152166	ath01110 Biosynthesis of secondary metabolites;ath00564 Glycerophospholipid metabolism
AT3G10380	1	1	1	1	1	1	1	0	0	1
AT3G10410	1	1	1	1	1	1	1	0	0	1
AT3G10420	1	1	1	1	1	1	1	0	0	1
AT3G10520	1	1	1	1	1	1	1	0	0	1
AT3G10620	0.0131127	0.888158	1	0.943151	0.307373	0.0520516	0.504011	0	-1.15828	0.0319828
AT3G10650	1	1	1	1	1	1	1	0	0	1
AT3G10670	1	1	1	1	1	1	1	0	0	1
AT3G10690	8.62085e-05	0.169495	0.709729	0.0584447	0.00871565	0.000264165	0.00512994	0	-1.32848	0.000210269
AT3G10720	1	1	1	1	1	1	1	0	0	1	ath01100 Metabolic pathways;ath00040 Pentose and glucuronate interconversions
AT3G10740	1	1	1	1	1	1	1	0	0	1	ath00520 Amino sugar and nucleotide sugar metabolism
AT3G10840	0.00524376	1	1	0.362051	0.966751	0.0584355	0.0736444	0	-1.34403	0.0127899
AT3G10850	1	1	1	1	1	1	1	0	0	1	ath00620 Pyruvate metabolism
AT3G10920	1	1	1	1	1	1	1	0	0	1	ath04146 Peroxisome
AT3G10940	0.0002596	0.441117	0.681411	0.26369	0.0292583	0.00174732	0.0232583	0	1.45315	0.000633184
AT3G10970	0.00657022	0.815976	1	0.350081	0.540752	0.0226114	0.255518	0	1.56651	0.0160253
AT3G11070	1	1	1	1	1	1	1	0	0	1
AT3G11130	1	1	1	1	1	1	1	0	0	1	ath04144 Endocytosis
AT3G11170	1	1	1	1	1	1	1	0	0	1
AT3G11200	1	1	1	1	1	1	1	0	0	1
AT3G11250	0.000308459	1	0.0525946	0.79243	0.0116562	0.00186835	0.00583106	0	-1.45446	0.000752356	ath03010 Ribosome
AT3G11400	1	1	1	1	1	1	1	0	0	1	ath03013 RNA transport
AT3G11450	1	1	1	1	1	1	1	0	0	1
AT3G11540	1	1	1	1	1	1	1	0	0	1
AT3G11560	1	1	1	1	1	1	1	0	0	1
AT3G11620	1	1	1	1	1	1	1	0	0	1
AT3G11630	1	1	1	1	1	1	1	0	0	1
AT3G11700	1	1	1	1	1	1	1	0	0	1
AT3G11710	0.00926084	1	0.0613857	1	0.0274243	0.0294347	0.042608	0	1.18286	0.0225879	ath00970 Aminoacyl-tRNA biosynthesis
AT3G11730	1	1	1	1	1	1	1	0	0	1
AT3G11770	1	1	1	1	1	1	1	0	0	1
AT3G11780	1	1	1	1	1	1	1	0	0	1
AT3G11800	0.0138701	1	0.222524	0.991581	0.675293	0.160785	0.0346789	0	1.1939	0.0338304
AT3G11820	0.0133603	1	1	0.85779	0.735657	0.127337	0.267088	0	1.18561	0.0325869	ath04130 SNARE interactions in vesicular transport
AT3G11830	0.00361162	1	1	0.0121768	0.917372	0.00322564	0.00250557	0	-1.22432	0.00880903
AT3G11910	1	1	1	1	1	1	1	0	0	1
AT3G11930	0.000455798	1	0.0933584	0.167348	0.205161	0.00459828	0.00304308	0	1.41445	0.00111173
AT3G11940	0.00445078	1	0.288912	1	0.139371	0.0446724	0.0724461	0	-1.10622	0.0108558	ath03010 Ribosome
AT3G11945	0.0116251	0.401564	0.651584	1	0.0244736	0.013158	0.440777	0	1.58797	0.0283546	ath00130 Ubiquinone and other terpenoid-quinone biosynthesis
AT3G11960	0.00241745	0.815476	0.163631	0.235439	0.703935	0.0195607	0.0059297	0	-1.31948	0.00589636	ath03040 Spliceosome
AT3G11964	1.12385e-05	0.321743	0.366223	0.00300218	0.0108346	3.84031e-05	0.000230493	0	-1.61548	2.74115e-05
AT3G12010	1	1	1	1	1	1	1	0	0	1
AT3G12050	1	1	1	1	1	1	1	0	0	1
AT3G12080	1	1	1	1	1	1	1	0	0	1
AT3G12110	1	1	1	1	1	1	1	0	0	1
AT3G12120	0.001258	1	1	0.302266	0.332046	0.012131	0.0714481	0	-1.15168	0.00306836	ath01212 Fatty acid metabolism;ath01040 Biosynthesis of unsaturated fatty acids
AT3G12145	1.21981e-05	1	0.00480749	0.000271258	0.00230095	4.66335e-06	1.19332e-05	0	1.57274	2.9752e-05
AT3G12260	0.0162926	1	1	0.992837	0.514811	0.110184	0.427313	0	-1.10184	0.039739	ath01100 Metabolic pathways;ath00190 Oxidative phosphorylation
AT3G12280	0.000708555	0.860564	1	0.00516191	0.892254	0.000377155	0.00177642	0	-1.44144	0.00172822
AT3G12290	0.000106294	1	0.0109676	0.332413	0.00267191	0.00026567	0.000785834	0	1.20009	0.000259261
AT3G12345	0.00324934	1	0.367067	1	0.158035	0.0375775	0.0715184	0	-1.2092	0.00792539
AT3G12390	1	1	1	1	1	1	1	0	0	1
AT3G12490	1	1	1	1	1	1	1	0	0	1
AT3G12500	1	1	1	1	1	1	1	0	0	1	ath01100 Metabolic pathways;ath00520 Amino sugar and nucleotide sugar metabolism;ath04016 MAPK signaling pathway - plant
AT3G12580	1	1	1	1	1	1	1	0	0	1	ath04141 Protein processing in endoplasmic reticulum;ath03040 Spliceosome;ath04144 Endocytosis
AT3G12590	0.00153252	0.711515	1	0.114391	0.426524	0.00558053	0.0568164	0	-1.37484	0.00373794
AT3G12670	0.0153902	1	1	0.085297	0.940497	0.0557766	0.0245929	0	-1.25626	0.037538	ath01100 Metabolic pathways;ath00240 Pyrimidine metabolism
AT3G12700	0.00341933	1	1	0.741565	0.280285	0.0302097	0.169083	0	-2.62381	0.00834001
AT3G12780	1	1	1	1	1	1	1	0	0	1	ath01100 Metabolic pathways;ath01110 Biosynthesis of secondary metabolites;ath01200 Carbon metabolism;ath01230 Biosynthesis of amino acids;ath00010 Glycolysis / Gluconeogenesis;ath00710 Carbon fixation in photosynthetic organisms
AT3G12800	0.000109225	1	0.0216768	0.305334	0.00656839	0.000587556	0.00121106	0	1.26131	0.000266407	ath04146 Peroxisome
AT3G12930	1	1	1	1	1	1	1	0	0	1
AT3G13060	0.00580129	1	0.110246	1	0.0581985	0.0338667	0.0467994	0	1.37082	0.0141498
AT3G13070	1	1	1	1	1	1	1	0	0	1
AT3G13080	0.00110573	1	0.13728	0.957219	0.0687368	0.0122506	0.02042	0	1.55255	0.00269697
AT3G13110	0.00727362	1	0.544532	1	0.330603	0.0880997	0.12394	0	1.09658	0.0177409	ath01100 Metabolic pathways;ath01110 Biosynthesis of secondary metabolites;ath01200 Carbon metabolism;ath01230 Biosynthesis of amino acids;ath00270 Cysteine and methionine metabolism;ath00920 Sulfur metabolism
AT3G13120	0.00572133	1	1	0.251023	1	0.0503019	0.0655376	0	-1.1685	0.0139548	ath03010 Ribosome
AT3G13160	1	1	1	1	1	1	1	0	0	1
AT3G13222	1	1	1	1	1	1	1	0	0	1
AT3G13224	0.00940068	1	0.377676	1	0.218794	0.0926661	0.124422	0	-1.31744	0.022929	ath03040 Spliceosome
AT3G13235	1	1	1	1	1	1	1	0	0	1
AT3G13290	1	1	1	1	1	1	1	0	0	1	ath03018 RNA degradation
AT3G13300	1	1	1	1	1	1	1	0	0	1	ath03018 RNA degradation
AT3G13330	1	1	1	1	1	1	1	0	0	1	ath03050 Proteasome
AT3G13410	1	1	1	1	1	1	1	0	0	1
AT3G13460	1	1	1	1	1	1	1	0	0	1
AT3G13470	0.000765931	1	0.687331	0.139899	0.68806	0.0108514	0.0130101	0	1.2825	0.00186817	ath03018 RNA degradation
AT3G13490	0.00292664	1	0.107174	1	0.0801667	0.0244088	0.0252469	0	1.30214	0.00713831	ath00970 Aminoacyl-tRNA biosynthesis
AT3G13530	1	1	1	1	1	1	1	0	0	1
AT3G13560	1	1	1	1	1	1	1	0	0	1	ath00500 Starch and sucrose metabolism
AT3G13580	1	1	1	1	1	1	1	0	0	1	ath03010 Ribosome
AT3G13670	1	1	1	1	1	1	1	0	0	1
AT3G13740	0.00408694	1	0.234218	0.883348	0.358737	0.0538298	0.0291075	0	-1.69977	0.00996837
AT3G13750	1	1	1	1	1	1	1	0	0	1
AT3G13772	1	1	1	1	1	1	1	0	0	1
AT3G13800	1	1	1	1	1	1	1	0	0	1
AT3G13860	1	1	1	1	1	1	1	0	0	1	ath03018 RNA degradation
AT3G13870	1	1	1	1	1	1	1	0	0	1
AT3G13920	1	1	1	1	1	1	1	0	0	1	ath03013 RNA transport
AT3G13930	1	1	1	1	1	1	1	0	0	1	ath01100 Metabolic pathways;ath01110 Biosynthesis of secondary metabolites;ath01200 Carbon metabolism;ath00010 Glycolysis / Gluconeogenesis;ath00620 Pyruvate metabolism;ath00020 Citrate cycle (TCA cycle)
AT3G14010	1	1	1	1	1	1	1	0	0	1
AT3G14067	0.000268807	1	0.101637	0.0814277	0.216805	0.00244367	0.00196761	0	1.64243	0.000655642
AT3G14100	1	1	1	1	1	1	1	0	0	1
AT3G14110	0.00459711	1	1	0.410034	0.772363	0.0435177	0.123223	0	-1.17607	0.0112127
AT3G14120	0.00354183	0.0918551	1	0.132379	0.0182988	0.000800887	0.13085	0	-1.40319	0.00863881	ath03013 RNA transport
AT3G14210	0.0188122	1	1	0.888672	0.888243	0.199288	0.235393	0	1.11183	0.0458843
AT3G14240	1	1	1	1	1	1	1	0	0	1
AT3G14310	0.00124131	1	0.817002	0.0853846	0.974694	0.0102891	0.00958966	0	1.29071	0.00302764	ath01100 Metabolic pathways;ath00040 Pentose and glucuronate interconversions
AT3G14390	1	1	1	1	1	1	1	0	0	1	ath01100 Metabolic pathways;ath01110 Biosynthesis of secondary metabolites;ath01230 Biosynthesis of amino acids;ath00300 Lysine biosynthesis
AT3G14415	1	1	1	1	1	1	1	0	0	1	ath01100 Metabolic pathways;ath01110 Biosynthesis of secondary metabolites;ath01200 Carbon metabolism;ath00630 Glyoxylate and dicarboxylate metabolism;ath04146 Peroxisome
AT3G14420	1	1	1	1	1	1	1	0	0	1	ath01100 Metabolic pathways;ath01110 Biosynthesis of secondary metabolites;ath01200 Carbon metabolism;ath00630 Glyoxylate and dicarboxylate metabolism;ath04146 Peroxisome
AT3G14600	1	1	1	1	1	1	1	0	0	1	ath03010 Ribosome
AT3G14650	1	1	1	1	1	1	1	0	0	1
AT3G14690	0.0130865	1	0.39506	1	0.120901	0.0798677	0.223104	0	-1.29394	0.0319191
AT3G14790	1	1	1	1	1	1	1	0	0	1	ath00520 Amino sugar and nucleotide sugar metabolism
AT3G14840	1	1	1	1	1	1	1	0	0	1
AT3G14900	0.00136134	1	0.293811	1	0.0626392	0.012757	0.0477156	0	-1.34834	0.00332042
AT3G14930	1	1	1	1	1	1	1	0	0	1	ath01100 Metabolic pathways;ath01110 Biosynthesis of secondary metabolites;ath00860 Porphyrin and chlorophyll metabolism
AT3G14940	1	1	1	1	1	1	1	0	0	1	ath01100 Metabolic pathways;ath01200 Carbon metabolism;ath00620 Pyruvate metabolism;ath00710 Carbon fixation in photosynthetic organisms
AT3G14990	1	1	1	1	1	1	1	0	0	1
AT3G15000	0.00811223	1	0.784835	1	0.120901	0.0395273	0.309048	0	-1.2205	0.0197864
[truncated: 2,345 more rows]
