# Supplementary material for: Photoperiodic control of the Arabidopsis proteome reveals a translational coincidence mechanism
Source: Mol Syst Biol. 2018 Mar 1;14(3):e7962. doi: 10.15252/msb.20177962 (PMC5830654; doi:10.15252/msb.20177962)
Supplement: Supplementary file 6 — Table EV4 [file MSB-14-e7962-s006.xlsx]

## Sheet: legend
Table EV4. Summary of the number of significant changes at different FC thresholds. The number of significantly changing proteins in each pairwise comparison of photoperiods is shown. A uniform p-value threshold of 0.05 is applied, and numbers are presented for a range of FC thresholds. Columns are labelled by the photoperiods compared (‘8h_vs_6h’, etc).

## Sheet: EV4 - Overview Sign. Change
	8h_vs_6h	12h_vs_8h	18h_vs_12h	12h_vs_6h	18h_vs_6h	18h_vs_8h
p < 0.05; no FC	12	184	177	628	1452	1035
p < 0.05; 1.3 FC	9	86	80	319	754	495
p < 0.05; 1.5 FC	5	29	28	121	336	194
p < 0.05; 2 FC	0	6	6	29	71	37
