# Supplementary material for: Photoperiodic control of the Arabidopsis proteome reveals a translational coincidence mechanism
Source: Mol Syst Biol. 2018 Mar 1;14(3):e7962. doi: 10.15252/msb.20177962 (PMC5830654; doi:10.15252/msb.20177962)
Supplement: Supplementary file 7 — Table EV5 [file MSB-14-e7962-s007.xlsx]

## Sheet: legend
Table EV5. GO enrichment by FC window. Overrepresentation of GO terms for proteins showing significant up- or down-regulation over photoperiods, stratified by FC windows. Each value in the table is the p-value of significant enrichment, calculated by Fisher’s exact test.

## Sheet: GO enrichment, upregulated LPP
		FC window centre (width of 0.2), considering sets of proteins upregulated in long photoperiods (LPP)
GO term	GO term description	1.2	1.3	1.4	1.5	1.6	1.7	1.8	1.9	2	2.1	2.2	2.3	2.4	2.5	2.6	2.7	2.8	2.9	3	3.1	3.2	3.3	3.4	3.5	3.6	3.7	3.8	3.9	4
GO:0010207	photosystem II assembly	6.8e-06	1	1	1	1	1	1	1	1	1	1	1	1	1	1	1	1	1	1	1	1	1	1	1	1	1	1	1	1
GO:0042742	defense response to bacterium	3.9e-05	0.00052	1	1	1	1	1	1	1	1	1	1	1	1	1	1	1	1	1	1	1	1	1	1	1	1	1	1	1
GO:0009409	response to cold	5.9e-05	0.00032	1	1	1	1	1	1	1	1	1	1	1	1	1	1	1	1	1	1	1	1	1	1	1	1	1	1	1
GO:0006098	pentose-phosphate shunt	0.0003	0.00268	1	1	1	1	1	1	1	1	1	1	1	1	1	1	1	1	1	1	1	1	1	1	1	1	1	1	1
GO:0009595	detection of biotic stimulus	0.00034	0.00525	1	1	1	1	1	1	1	1	1	1	1	1	1	1	1	1	1	1	1	1	1	1	1	1	1	1	1
GO:0002831	regulation of response to biotic stimulu...	0.0004	0.00618	1	1	1	1	1	1	1	1	1	1	1	1	1	1	1	1	1	1	1	1	1	1	1	1	1	1	1
GO:0009773	photosynthetic electron transport in pho...	0.0004	1	1	1	1	1	1	1	1	1	1	1	1	1	1	1	1	1	1	1	1	1	1	1	1	1	1	1	1
GO:0000165	MAPKKK cascade	0.00048	1	1	1	1	1	1	1	1	1	1	1	1	1	1	1	1	1	1	1	1	1	1	1	1	1	1	1	1
GO:0010310	regulation of hydrogen peroxide metaboli...	0.00048	1	1	1	1	1	1	1	1	1	1	1	1	1	1	1	1	1	1	1	1	1	1	1	1	1	1	1	1
GO:0043900	regulation of multi-organism process	0.00065	0.00975	1	1	1	1	1	1	1	1	1	1	1	1	1	1	1	1	1	1	1	1	1	1	1	1	1	1	1
GO:0009862	systemic acquired resistance, salicylic ...	0.00072	1	1	1	1	1	1	1	1	1	1	1	1	1	1	1	1	1	1	1	1	1	1	1	1	1	1	1	1
GO:0009697	salicylic acid biosynthetic process	0.00093	1	1	1	1	1	1	1	1	1	1	1	1	1	1	1	1	1	1	1	1	1	1	1	1	1	1	1	1
GO:0009867	jasmonic acid mediated signaling pathway	0.00166	1	1	1	1	1	1	1	1	1	1	1	1	1	1	1	1	1	1	1	1	1	1	1	1	1	1	1	1
GO:0031348	negative regulation of defense response	0.00186	1	1	1	1	1	1	1	1	1	1	1	1	1	1	1	1	1	1	1	1	1	1	1	1	1	1	1	1
GO:0006812	cation transport	0.00207	1	1	1	1	1	1	1	1	1	1	1	1	1	1	1	1	1	1	1	1	1	1	1	1	1	1	1	1
GO:0010200	response to chitin	0.00343	1	1	1	1	1	1	1	1	1	1	1	1	1	1	1	1	1	1	1	1	1	1	1	1	1	1	1	1
GO:0009767	photosynthetic electron transport chain	0.00352	1	1	1	1	1	1	1	1	1	1	1	1	1	1	1	1	1	1	1	1	1	1	1	1	1	1	1	1
GO:0006612	protein targeting to membrane	0.00407	0.0068	1	1	1	1	1	1	1	1	1	1	1	1	1	1	1	1	1	1	1	1	1	1	1	1	1	1	1
GO:0006096	glycolysis	0.0045	0.00024	1	1	1	1	1	1	1	1	1	1	1	1	1	1	1	1	1	1	1	1	1	1	1	1	1	1	1
GO:0010363	regulation of plant-type hypersensitive ...	0.00621	0.00266	1	1	1	1	1	1	1	1	1	1	1	1	1	1	1	1	1	1	1	1	1	1	1	1	1	1	1
GO:0042221	response to chemical stimulus	0.00744	0.00735	1	1	1	1	1	1	1	1	1	1	1	1	1	1	1	1	1	1	1	1	1	1	1	1	1	1	1
GO:0019760	glucosinolate metabolic process	0.00759	0.00424	1	0.0077	1	1	1	1	1	1	1	1	1	1	1	1	1	1	1	1	1	1	1	1	1	1	1	1	1
GO:0043269	regulation of ion transport	0.00898	1	1	1	1	1	1	1	1	1	1	1	1	1	1	1	1	1	1	1	1	1	1	1	1	1	1	1	1
GO:0009620	response to fungus	0.00901	1	1	1	1	1	1	1	1	1	1	1	1	1	1	1	1	1	1	1	1	1	1	1	1	1	1	1	1
GO:0009060	aerobic respiration	0.00962	1	1	1	1	1	1	1	1	1	1	1	1	1	1	1	1	1	1	1	1	1	1	1	1	1	1	1	1
GO:0006099	tricarboxylic acid cycle	1	4.1e-05	0.00421	1	1	1	1	1	1	1	1	1	1	1	1	1	1	1	1	1	1	1	1	1	1	1	1	1	1
GO:0006972	hyperosmotic response	1	0.0003	0.0009	1	1	1	1	1	1	1	1	1	1	1	1	1	1	1	1	1	1	1	1	1	1	1	1	1	1
GO:0006833	water transport	1	0.0003	0.00081	1	1	1	1	1	1	1	1	1	1	1	1	1	1	1	1	1	1	1	1	1	1	1	1	1	1
GO:0030968	endoplasmic reticulum unfolded protein r...	1	0.00064	0.00036	1	1	1	1	1	1	1	1	1	1	1	1	1	1	1	1	1	1	1	1	1	1	1	1	1	1
GO:0019684	photosynthesis, light reaction	1	0.00081	1	1	1	1	1	1	1	1	1	1	1	1	1	1	1	1	1	1	1	1	1	1	1	1	1	1	1
GO:0046686	response to cadmium ion	1	0.00112	1	1	1	1	1	1	1	1	1	1	1	1	1	1	1	1	1	1	1	1	1	1	1	1	1	1	1
GO:0006102	isocitrate metabolic process	1	0.00223	0.00158	1	1	1	1	1	1	1	1	1	1	1	1	1	1	1	1	1	1	1	1	1	1	1	1	1	1
GO:0009749	response to glucose stimulus	1	0.00249	0.00463	1	1	1	1	1	1	1	1	1	1	1	1	1	1	1	1	1	1	1	1	1	1	1	1	1	1
GO:0043623	cellular protein complex assembly	1	0.00266	1	1	1	1	1	1	1	1	1	1	1	1	1	1	1	1	1	1	1	1	1	1	1	1	1	1	1
GO:0007030	Golgi organization	1	0.0036	0.00663	1	1	1	1	1	1	1	1	1	1	1	1	1	1	1	1	1	1	1	1	1	1	1	1	1	1
GO:0002238	response to molecule of fungal origin	1	0.00376	1	1	1	1	1	1	1	1	1	1	1	1	1	1	1	1	1	1	1	1	1	1	1	1	1	1	1
GO:0009850	auxin metabolic process	1	0.00427	1	1	1	1	1	1	1	1	1	1	1	1	1	1	1	1	1	1	1	1	1	1	1	1	1	1	1
GO:0072350	tricarboxylic acid metabolic process	1	0.00458	1	1	1	1	1	1	1	1	1	1	1	1	1	1	1	1	1	1	1	1	1	1	1	1	1	1	1
GO:0055114	oxidation-reduction process	1	0.00466	1	1	1	1	1	1	1	1	1	1	1	1	1	1	1	1	1	1	1	1	1	1	1	1	1	1	1
GO:0045454	cell redox homeostasis	1	0.00587	1	1	1	1	1	1	1	1	1	1	1	1	1	1	1	1	1	1	1	1	1	1	1	1	1	1	1
GO:0044282	small molecule catabolic process	1	0.00618	1	1	1	1	1	1	1	1	1	1	1	1	1	1	1	1	1	1	1	1	1	1	1	1	1	1	1
GO:0019243	methylglyoxal catabolic process to D-lac...	1	0.00723	1	1	1	1	1	1	1	1	1	1	1	1	1	1	1	1	1	1	1	1	1	1	1	1	1	1	1
GO:0006596	polyamine biosynthetic process	1	0.00862	1	1	1	1	1	1	1	1	1	1	1	1	1	1	1	1	1	1	1	1	1	1	1	1	1	1	1
GO:0009684	indoleacetic acid biosynthetic process	1	1	3.3e-05	0.0099	1	0.00015	0.00358	1	1	1	0.00702	0.0089	1	1	1	1	1	1	1	1	1	1	1	1	1	1	1	1	1
GO:0019761	glucosinolate biosynthetic process	1	1	5e-05	1	1	7.1e-05	0.00018	1	0.0045	1	1	1	1	1	1	1	1	1	1	1	1	1	1	1	1	1	1	1	1
GO:0006569	tryptophan catabolic process	1	1	6.3e-05	0.0011	1	0.00963	1	1	1	1	1	1	1	1	1	1	1	1	1	1	1	1	1	1	1	1	1	1	1
GO:0042559	pteridine-containing compound biosynthet...	1	1	0.00158	1	1	1	1	1	1	1	1	1	1	1	1	1	1	1	1	1	1	1	1	1	1	1	1	1	1
GO:0001676	long-chain fatty acid metabolic process	1	1	0.00268	1	1	1	1	1	1	1	1	1	1	1	0.007	1	1	1	1	1	1	1	1	1	1	1	1	1	1
GO:0043069	negative regulation of programmed cell d...	1	1	0.00315	1	1	1	1	1	1	1	1	1	1	1	1	1	1	1	1	1	1	1	1	1	1	1	0.0092	1	1
GO:0006635	fatty acid beta-oxidation	1	1	0.00439	1	0.00464	0.00965	1	1	1	1	1	1	1	1	1	1	1	1	1	1	1	1	1	1	1	1	1	1	1
GO:0040007	growth	1	1	0.00456	1	1	1	1	1	1	1	1	1	1	1	1	1	1	1	1	1	1	1	1	1	1	1	1	1	1
GO:0010038	response to metal ion	1	1	0.00554	1	1	1	1	1	1	1	1	1	1	1	1	1	1	1	1	1	1	1	1	1	1	1	1	1	1
GO:0051259	protein oligomerization	1	1	0.00623	1	1	1	1	1	1	1	1	1	1	1	1	1	1	1	1	1	1	1	1	1	1	1	1	1	1
GO:0051707	response to other organism	1	1	0.00687	1	1	1	1	1	1	1	1	1	1	1	1	1	1	1	0.0055	1	1	1	1	1	1	1	1	1	1
GO:0006007	glucose catabolic process	1	1	0.00708	1	1	1	1	1	1	1	1	1	1	1	1	1	1	1	1	1	1	1	1	1	1	1	1	1	1
GO:0009738	abscisic acid mediated signaling pathway	1	1	0.00732	1	1	1	1	1	1	1	1	1	1	1	1	1	1	1	1	1	1	1	1	1	1	1	1	1	1
GO:0009750	response to fructose stimulus	1	1	0.00862	1	1	1	1	1	1	1	1	1	1	1	1	1	1	1	1	1	1	1	1	1	1	1	1	1	1
GO:0002213	defense response to insect	1	1	0.00882	1	1	1	1	1	1	1	1	1	1	1	1	1	1	1	1	1	1	1	1	1	1	1	1	1	1
GO:0005983	starch catabolic process	1	1	1	0.0036	0.00758	1	1	1	1	1	1	1	1	1	1	1	1	1	1	1	1	1	1	1	1	1	1	1	1
GO:0000103	sulfate assimilation	1	1	1	0.0074	1	1	1	1	1	1	1	1	1	1	1	1	1	1	1	1	1	1	1	1	1	1	1	1	1
GO:0034637	cellular carbohydrate biosynthetic proce...	1	1	1	0.008	1	1	1	1	1	1	1	1	1	1	1	1	1	1	1	1	1	1	1	1	1	1	1	1	1
GO:0042402	cellular biogenic amine catabolic proces...	1	1	1	1	0.00095	1	1	1	1	1	1	1	1	1	1	1	1	1	1	1	1	1	1	1	1	1	1	1	1
GO:0009627	systemic acquired resistance	1	1	1	1	0.00373	1	1	1	1	1	1	1	1	1	1	1	1	1	0.006	1	1	1	1	1	1	1	1	1	1
GO:0007031	peroxisome organization	1	1	1	1	0.00512	1	1	1	1	1	1	1	1	1	1	1	1	1	1	1	1	1	1	1	1	1	1	1	1
GO:0034976	response to endoplasmic reticulum stress	1	1	1	1	0.00677	1	1	1	1	1	1	1	1	1	1	1	1	1	0.0035	1	1	1	1	1	1	1	1	1	1
GO:0000303	response to superoxide	1	1	1	1	0.00758	1	1	1	1	1	1	1	1	1	1	1	1	1	1	1	1	1	1	1	1	1	1	1	1
GO:0034599	cellular response to oxidative stress	1	1	1	1	0.00799	1	1	1	1	1	1	1	1	1	1	1	1	1	1	1	1	1	1	1	1	1	1	1	1
GO:0071493	cellular response to UV-B	1	1	1	1	0.00845	1	1	1	1	1	1	1	1	1	1	1	1	1	1	1	1	1	1	1	1	1	1	1	1
GO:0046688	response to copper ion	1	1	1	1	0.00845	1	1	1	1	1	1	1	1	1	1	1	0.0065	1	1	1	1	1	1	1	1	1	1	1	1
GO:0000023	maltose metabolic process	1	1	1	1	0.0089	1	1	1	1	2.8e-05	0.00147	1	1	1	1	1	1	1	1	1	1	1	1	1	1	1	1	1	1
GO:0042542	response to hydrogen peroxide	1	1	1	1	0.00975	1	1	1	1	1	1	1	1	1	1	1	1	1	1	1	1	1	1	1	1	1	1	1	1
GO:0009269	response to desiccation	1	1	1	1	1	1	0.00085	1	1	1	1	1	1	1	1	1	1	1	1	1	1	1	1	1	1	1	1	1	1
GO:0016137	glycoside metabolic process	1	1	1	1	1	1	1	0.0054	1	1	1	1	1	1	1	1	1	1	1	1	1	1	1	1	1	1	1	1	1
GO:0005984	disaccharide metabolic process	1	1	1	1	1	1	1	1	0.0058	1	1	1	1	1	1	1	1	1	1	1	1	1	1	1	1	1	1	1	1
GO:0019252	starch biosynthetic process	1	1	1	1	1	1	1	1	0.0092	8.1e-05	0.00276	1	1	1	1	1	1	1	1	1	1	1	1	1	1	1	1	1	1
GO:0043085	positive regulation of catalytic activit...	1	1	1	1	1	1	1	1	1	0.00024	0.00083	1	1	1	1	1	1	1	1	1	1	1	1	1	1	1	1	1	1
GO:0015996	chlorophyll catabolic process	1	1	1	1	1	1	1	1	1	0.00282	1	1	1	1	1	1	1	1	1	1	1	1	1	1	1	1	1	1	1
GO:0006790	sulfur compound metabolic process	1	1	1	1	1	1	1	1	1	0.00412	1	1	1	1	1	1	1	1	1	1	1	1	1	1	1	1	1	1	1
GO:0019748	secondary metabolic process	1	1	1	1	1	1	1	1	1	1	0.00857	1	1	1	1	1	1	1	1	1	1	1	1	1	1	1	1	1	1
GO:0032787	monocarboxylic acid metabolic process	1	1	1	1	1	1	1	1	1	1	1	1	0.0033	1	1	1	1	1	1	1	1	1	1	1	1	1	1	1	1
GO:0009611	response to wounding	1	1	1	1	1	1	1	1	1	1	1	1	1	0.0017	1	1	0.0053	1	1	1	1	1	1	1	1	1	1	1	1
GO:0010188	response to microbial phytotoxin	1	1	1	1	1	1	1	1	1	1	1	1	1	0.0047	1	1	1	1	1	1	1	1	1	1	1	1	1	1	1
GO:0009688	abscisic acid biosynthetic process	1	1	1	1	1	1	1	1	1	1	1	1	1	0.0055	1	1	1	1	1	1	1	1	1	1	1	1	1	1	1
GO:0009414	response to water deprivation	1	1	1	1	1	1	1	1	1	1	1	1	1	1	0.0017	0.00067	1	1	1	1	1	1	1	1	1	1	1	1	1
GO:0009638	phototropism	1	1	1	1	1	1	1	1	1	1	1	1	1	1	0.0039	1	1	1	1	1	1	1	1	1	1	1	1	1	1
GO:0006874	cellular calcium ion homeostasis	1	1	1	1	1	1	1	1	1	1	1	1	1	1	0.0047	1	1	1	1	1	1	1	1	1	1	1	1	1	1
GO:0009911	positive regulation of flower developmen...	1	1	1	1	1	1	1	1	1	1	1	1	1	1	0.0055	1	1	1	1	1	1	1	1	1	1	1	1	1	1
GO:0006338	chromatin remodeling	1	1	1	1	1	1	1	1	1	1	1	1	1	1	0.0055	1	1	1	1	1	1	1	1	1	1	1	1	1	1
GO:0009651	response to salt stress	1	1	1	1	1	1	1	1	1	1	1	1	1	1	1	0.00355	1	1	1	1	1	1	1	1	1	1	1	1	1
GO:0009699	phenylpropanoid biosynthetic process	1	1	1	1	1	1	1	1	1	1	1	1	1	1	1	1	0.0056	1	1	1	1	1	1	1	1	1	1	1	1
GO:0009744	response to sucrose stimulus	1	1	1	1	1	1	1	1	1	1	1	1	1	1	1	1	0.0064	1	1	1	1	1	1	1	1	1	1	1	1
GO:0006970	response to osmotic stress	1	1	1	1	1	1	1	1	1	1	1	1	1	1	1	1	0.0075	1	1	1	1	1	1	1	1	1	1	1	1
GO:0005986	sucrose biosynthetic process	1	1	1	1	1	1	1	1	1	1	1	1	1	1	1	1	0.0078	1	1	1	1	1	1	1	1	1	1	1	1
GO:0009617	response to bacterium	1	1	1	1	1	1	1	1	1	1	1	1	1	1	1	1	1	0.0027	1	1	1	1	1	1	1	1	1	1	1
GO:0019438	aromatic compound biosynthetic process	1	1	1	1	1	1	1	1	1	1	1	1	1	1	1	1	1	0.0052	1	1	1	1	1	1	1	1	1	1	1
GO:0009581	detection of external stimulus	1	1	1	1	1	1	1	1	1	1	1	1	1	1	1	1	1	0.0063	1	1	1	1	1	1	1	1	1	1	1
GO:0080119	ER body organization	1	1	1	1	1	1	1	1	1	1	1	1	1	1	1	1	1	1	0.0052	0.0026	1	1	1	1	1	1	1	1	1
GO:0009789	positive regulation of abscisic acid med...	1	1	1	1	1	1	1	1	1	1	1	1	1	1	1	1	1	1	0.0063	0.0031	1	1	1	1	1	1	1	1	1
GO:0009687	abscisic acid metabolic process	1	1	1	1	1	1	1	1	1	1	1	1	1	1	1	1	1	1	0.0094	0.0047	1	1	1	1	1	1	1	1	1
GO:0010119	regulation of stomatal movement	1	1	1	1	1	1	1	1	1	1	1	1	1	1	1	1	1	1	1	0.0099	1	1	1	1	1	1	1	1	1
GO:0009313	oligosaccharide catabolic process	1	1	1	1	1	1	1	1	1	1	1	1	1	1	1	1	1	1	1	1	1	1	0.0026	0.0013	1	1	1	1	1
GO:0007166	cell surface receptor linked signaling p...	1	1	1	1	1	1	1	1	1	1	1	1	1	1	1	1	1	1	1	1	1	1	1	1	1	1	0.0042	0.0084	1
GO:0042752	regulation of circadian rhythm	1	1	1	1	1	1	1	1	1	1	1	1	1	1	1	1	1	1	1	1	1	1	1	1	1	1	1	0.0042	0.0021

## Sheet: GO enrichment, down in LPP
		FC window centre (width of 0.2), considering sets of proteins downregulated in long photoperiods (LPP)
vec_ORA_GOid_DOWN	vec_ORA_term_DOWN	1.2	1.3	1.4	1.5	1.6	1.7	1.8	1.9	2	2.1	2.2	2.3	2.4	2.5	2.6	2.7	2.8	2.9	3	3.1	3.2	3.3	3.4	3.5	3.6	3.7	3.8	3.9	4
GO:0006412	translation	2.3e-25	1.5e-25	0.00156	1	1	1	1	1	1	1	1	1	1	1	1	1	1	1	1	1	1	1	1	1	1	1	1	1	1
GO:0042254	ribosome biogenesis	3.9e-07	0.00011	1	1	1	1	1	1	1	1	1	1	1	1	1	1	1	1	1	1	1	1	1	1	1	1	1	1	1
GO:0006364	rRNA processing	3.5e-06	0.0001	1	1	1	1	1	1	1	1	1	1	1	1	1	1	1	1	1	1	1	1	1	1	1	1	1	1	1
GO:0019288	isopentenyl diphosphate biosynthetic pro...	1.1e-05	0.00045	1	1	1	1	1	1	1	1	1	1	1	1	1	1	1	1	1	1	1	1	1	1	1	1	1	1	1
GO:0009902	chloroplast relocation	3.4e-05	0.00018	1	1	1	1	1	1	1	1	1	1	1	1	1	1	1	1	1	1	1	1	1	1	1	1	1	1	1
GO:0010027	thylakoid membrane organization	3.5e-05	7.4e-07	1	1	1	1	1	1	1	1	1	1	1	1	1	1	1	1	1	1	1	1	1	1	1	1	1	1	1
GO:0042274	ribosomal small subunit biogenesis	5.6e-05	1.2e-05	1	1	1	1	1	1	1	1	1	1	1	1	1	1	1	1	1	1	1	1	1	1	1	1	1	1	1
GO:0006354	transcription elongation, DNA-dependent	0.00013	7.8e-06	1	1	1	1	1	1	1	1	1	1	1	1	1	1	1	1	1	1	1	1	1	1	1	1	1	1	1
GO:0001510	RNA methylation	0.00099	1.1e-05	0.00209	1	0.0093	1	1	1	1	1	1	1	1	1	1	1	1	1	1	1	1	1	1	1	1	1	1	1	1
GO:0042793	transcription from plastid promoter	0.00108	0.00032	0.00077	1	1	1	1	1	1	1	1	1	1	1	1	1	1	1	1	1	1	1	1	1	1	1	1	1	1
GO:0010207	photosystem II assembly	0.00206	1	1	1	1	1	1	1	1	1	1	1	1	1	1	1	1	1	1	1	1	1	1	1	1	1	1	1	1
GO:0034660	ncRNA metabolic process	0.00309	0.00343	1	1	1	1	1	1	1	1	1	1	1	1	1	1	1	1	1	1	1	1	1	1	1	1	1	1	1
GO:0006733	oxidoreduction coenzyme metabolic proces...	0.0032	1	1	1	1	1	1	1	1	1	1	1	1	1	1	1	1	1	1	1	1	1	1	1	1	1	1	1	1
GO:0015995	chlorophyll biosynthetic process	0.00355	1	1	1	1	1	1	1	1	1	1	1	1	1	1	1	1	1	1	1	1	1	1	1	1	1	1	1	1
GO:0009117	nucleotide metabolic process	0.00378	1	1	1	1	1	1	1	1	1	1	1	1	1	1	1	1	1	1	1	1	1	1	1	1	1	1	1	1
GO:0009965	leaf morphogenesis	0.00511	1	1	1	1	1	1	1	1	1	1	1	1	1	1	1	1	1	1	1	1	1	1	1	1	1	1	1	1
GO:0015979	photosynthesis	0.00678	0.00333	1	1	1	1	1	1	1	1	1	1	1	1	1	1	1	1	1	1	1	1	1	1	1	1	1	1	1
GO:0006414	translational elongation	1	2.8e-06	0.00309	1	1	1	1	1	1	1	1	1	1	1	1	1	1	1	1	1	1	1	1	1	1	1	1	1	1
GO:0006075	1,3-beta-D-glucan biosynthetic process	1	0.00104	1	1	1	1	1	1	1	1	1	1	1	1	1	1	1	1	1	1	1	1	1	1	1	1	1	1	1
GO:0045893	positive regulation of transcription, DN...	1	0.00147	0.00268	1	1	1	1	1	1	1	1	1	1	1	1	1	1	1	1	1	1	1	1	1	1	1	1	1	1
GO:0009073	aromatic amino acid family biosynthetic ...	1	0.0016	0.00875	1	1	1	1	1	1	1	1	1	1	1	1	1	1	1	1	1	1	1	1	1	1	1	1	1	1
GO:0009220	pyrimidine ribonucleotide biosynthetic p...	1	0.00203	0.00019	0.00183	1	1	1	1	1	1	1	1	1	1	1	1	1	1	1	1	1	1	1	1	1	1	1	1	1
GO:0016226	iron-sulfur cluster assembly	1	0.00226	1	1	1	1	1	1	1	1	1	1	1	1	1	1	1	1	1	1	1	1	1	1	1	1	1	1	1
GO:0035196	production of miRNAs involved in gene si...	1	0.00305	0.00032	0.00051	1	1	1	1	1	1	1	1	1	1	1	1	1	1	1	1	1	1	1	1	1	1	1	1	1
GO:0045036	protein targeting to chloroplast	1	0.00328	0.00364	1	1	1	1	1	1	1	1	1	1	1	1	1	1	1	1	1	1	1	1	1	1	1	1	1	1
GO:0042545	cell wall modification	1	0.00397	1	1	1	1	1	1	1	1	1	1	1	1	1	1	1	1	1	1	1	1	1	1	1	1	1	1	1
GO:0006779	porphyrin biosynthetic process	1	0.00429	1	1	1	1	1	1	1	1	1	1	1	1	1	1	1	1	1	1	1	1	1	1	1	1	1	1	1
GO:0010103	stomatal complex morphogenesis	1	0.0063	1	1	1	1	1	1	1	1	1	1	1	1	1	1	1	1	1	1	1	1	1	1	1	1	1	1	1
GO:0006399	tRNA metabolic process	1	0.00746	1	1	1	1	1	1	1	1	1	1	1	1	1	1	1	1	1	1	1	1	1	1	1	1	1	1	1
GO:0009451	RNA modification	1	0.00806	0.0092	0.00445	1	1	1	1	1	1	1	1	1	1	1	1	1	1	1	1	1	1	1	1	1	1	1	1	1
GO:0016071	mRNA metabolic process	1	0.00978	0.00138	0.00907	1	1	1	1	1	1	1	1	1	1	1	1	1	1	1	1	1	1	1	1	1	1	1	1	1
GO:0000398	nuclear mRNA splicing, via spliceosome	1	1	0.00048	1	1	0.0027	1	1	1	1	1	1	1	1	1	1	1	1	1	1	1	1	1	1	1	1	1	1	1
GO:0009793	embryo development ending in seed dorman...	1	1	0.00078	1	1	1	1	1	1	1	1	1	1	1	1	1	1	1	1	1	1	1	1	1	1	1	1	1	1
GO:0030422	production of siRNA involved in RNA inte...	1	1	0.00167	1	1	1	1	1	1	1	1	1	1	1	1	1	1	1	1	1	1	1	1	1	1	1	1	1	1
GO:0009870	defense response signaling pathway, resi...	1	1	0.00404	0.00896	1	1	1	1	1	1	1	1	1	1	1	1	1	1	1	1	1	1	1	1	1	1	1	1	1
GO:0051607	defense response to virus	1	1	0.00408	1	1	1	1	1	1	1	1	1	1	1	1	1	1	1	1	1	1	1	1	1	1	1	1	1	1
GO:0043247	telomere maintenance in response to DNA ...	1	1	0.00438	1	1	1	1	1	1	1	1	1	1	1	1	1	1	1	1	1	1	1	1	1	1	1	1	1	1
GO:0045892	negative regulation of transcription, DN...	1	1	0.00509	0.00206	1	1	1	1	1	1	1	1	1	1	1	1	1	1	1	1	1	1	1	1	1	1	1	1	1
GO:0000279	M phase	1	1	0.00574	1	1	1	1	1	1	1	1	1	1	1	1	1	1	1	1	1	1	1	1	1	1	1	1	1	1
GO:0051321	meiotic cell cycle	1	1	0.00615	1	1	1	1	1	1	1	1	1	1	1	1	1	1	1	1	1	1	1	1	1	1	1	1	1	1
GO:0032204	regulation of telomere maintenance	1	1	0.00683	1	1	1	1	1	1	1	1	1	1	1	1	1	1	1	1	1	1	1	1	1	1	1	1	1	1
GO:0046777	protein autophosphorylation	1	1	0.00705	1	1	1	1	1	1	1	1	1	1	1	1	1	1	1	1	1	1	1	1	1	1	1	1	1	1
GO:0090305	nucleic acid phosphodiester bond hydroly...	1	1	0.00727	1	1	1	1	1	1	1	1	1	1	1	1	1	1	1	1	1	1	1	1	1	1	1	1	1	1
GO:0032544	plastid translation	1	1	0.00738	1	1	1	1	1	1	1	1	1	1	1	1	1	1	1	1	1	1	1	1	1	1	1	1	1	1
GO:0048609	multicellular organismal reproductive pr...	1	1	0.00804	1	1	1	1	1	1	1	1	1	1	1	1	1	1	1	1	1	1	1	1	1	1	1	1	1	1
GO:0007267	cell-cell signaling	1	1	1	0.00018	1	1	1	1	1	1	1	1	1	1	1	1	1	1	1	1	1	1	1	1	1	1	1	1	1
GO:0009616	virus induced gene silencing	1	1	1	0.00032	1	1	1	1	1	1	1	1	1	1	1	1	1	1	1	1	1	1	1	1	1	1	1	1	1
GO:0010267	production of ta-siRNAs involved in RNA ...	1	1	1	0.00106	1	1	1	1	1	1	1	1	1	1	1	1	1	1	1	1	1	1	1	1	1	1	1	1	1
GO:0022402	cell cycle process	1	1	1	0.00392	1	1	1	1	1	1	1	1	1	1	1	1	1	1	1	1	1	1	1	1	1	1	1	1	1
GO:0071370	cellular response to gibberellin stimulu...	1	1	1	0.00478	1	1	1	1	1	1	1	1	1	1	1	1	1	1	1	1	1	1	1	1	1	1	1	1	1
GO:0016925	protein sumoylation	1	1	1	0.00539	1	1	1	1	1	1	1	1	1	1	1	1	1	1	1	1	1	1	1	1	1	1	1	1	1
GO:0006606	protein import into nucleus	1	1	1	0.00568	0.0085	0.0081	1	1	1	1	1	1	1	1	1	1	1	1	1	1	1	1	1	1	1	1	1	1	1
GO:0010431	seed maturation	1	1	1	0.00589	1	1	1	1	1	1	1	1	1	1	1	1	1	1	1	1	1	1	1	1	1	1	1	1	1
GO:0009909	regulation of flower development	1	1	1	0.00608	1	1	1	1	1	1	1	1	1	1	1	1	1	1	1	1	1	1	1	1	1	1	1	1	1
GO:0008380	RNA splicing	1	1	1	0.00709	1	1	1	1	1	1	1	1	1	1	1	1	1	1	1	1	1	1	1	1	1	1	1	1	1
GO:0043414	macromolecule methylation	1	1	1	0.00728	0.0057	0.0099	1	1	1	1	1	1	1	1	1	1	1	1	1	1	1	1	1	1	1	1	1	1	1
GO:0071103	DNA conformation change	1	1	1	0.0075	1	1	1	1	1	1	1	1	1	1	1	1	1	1	1	1	1	1	1	1	1	1	1	1	1
GO:0006259	DNA metabolic process	1	1	1	0.00992	0.0013	1	1	1	1	1	1	1	1	1	1	1	1	1	1	1	1	1	1	1	1	1	1	1	1
GO:0006260	DNA replication	1	1	1	0.00998	1	1	1	1	1	1	1	1	1	1	1	1	1	1	1	1	1	1	1	1	1	1	1	1	1
GO:0000478	endonucleolytic cleavage involved in rRN...	1	1	1	1	0.0013	1	1	1	1	1	1	1	1	1	1	1	1	1	1	1	1	1	1	1	1	1	1	1	1
GO:0010106	cellular response to iron ion starvation	1	1	1	1	0.0015	1	1	1	1	1	1	1	1	1	1	1	1	1	1	1	1	1	1	1	1	1	1	1	1
GO:0008033	tRNA processing	1	1	1	1	0.0015	0.0095	1	1	1	1	1	1	1	1	1	1	1	1	1	1	1	1	1	1	1	1	1	1	1
GO:0016567	protein ubiquitination	1	1	1	1	0.002	1	1	1	1	1	1	1	1	1	1	1	1	1	1	1	1	1	1	1	1	1	1	1	1
GO:0009739	response to gibberellin stimulus	1	1	1	1	0.0024	1	1	1	1	1	1	1	1	1	1	1	1	1	1	1	1	1	1	1	1	1	1	1	1
GO:0051726	regulation of cell cycle	1	1	1	1	0.0029	1	1	1	1	1	1	1	1	1	1	1	1	1	1	1	1	1	1	1	1	1	1	1	1
GO:0006730	one-carbon metabolic process	1	1	1	1	0.0031	1	1	1	1	1	1	1	1	1	1	1	1	1	1	1	1	1	1	1	1	1	1	1	1
GO:0051329	interphase of mitotic cell cycle	1	1	1	1	0.0032	1	1	1	1	1	1	1	1	1	1	1	1	1	1	1	1	1	1	1	1	1	1	1	1
GO:0006281	DNA repair	1	1	1	1	0.004	1	1	1	1	1	1	1	1	1	1	1	1	1	1	1	1	1	1	1	1	1	1	1	1
GO:0006355	regulation of transcription, DNA-depende...	1	1	1	1	0.0052	1	1	1	1	1	1	1	1	1	1	1	1	1	1	1	1	1	1	1	1	1	1	1	1
GO:0006406	mRNA export from nucleus	1	1	1	1	0.0053	1	1	1	1	1	1	1	1	1	1	1	1	1	1	1	1	1	1	1	1	1	1	1	1
GO:0051301	cell division	1	1	1	1	0.0057	0.006	1	1	1	1	1	1	1	1	1	1	1	1	1	1	1	1	1	1	1	1	1	1	1
GO:0016569	covalent chromatin modification	1	1	1	1	0.0065	1	1	1	1	1	1	1	1	1	1	1	1	1	1	1	1	1	1	1	1	1	1	1	1
GO:0006261	DNA-dependent DNA replication	1	1	1	1	0.0069	1	1	1	1	1	1	1	1	1	1	1	1	1	1	1	1	1	1	1	1	1	1	1	1
GO:0045595	regulation of cell differentiation	1	1	1	1	0.0069	1	1	1	1	1	1	1	1	1	1	1	1	1	1	1	1	1	1	1	1	1	1	1	1
GO:0031328	positive regulation of cellular biosynth...	1	1	1	1	0.0074	1	1	1	1	1	1	1	1	1	1	1	1	1	1	1	1	1	1	1	1	1	1	1	1
GO:0006826	iron ion transport	1	1	1	1	0.0077	1	1	1	1	1	1	1	1	1	1	1	1	1	1	1	1	1	1	1	1	1	1	1	1
GO:0009880	embryonic pattern specification	1	1	1	1	0.008	1	1	1	1	1	1	1	1	1	1	1	1	1	1	1	1	1	1	1	1	1	1	1	1
GO:0016579	protein deubiquitination	1	1	1	1	0.008	1	1	1	1	1	1	1	1	1	1	1	1	1	1	1	1	1	1	1	1	1	1	1	1
GO:0048507	meristem development	1	1	1	1	0.0084	1	1	1	1	1	1	1	1	1	1	1	1	1	1	1	1	1	1	1	1	1	1	1	1
GO:0010162	seed dormancy	1	1	1	1	0.0088	1	1	1	1	1	1	1	1	1	1	1	1	1	1	1	1	1	1	1	1	1	1	1	1
GO:0009639	response to red or far red light	1	1	1	1	0.0098	1	1	1	1	1	1	1	1	1	1	1	1	1	1	1	1	1	1	1	1	1	1	1	1
GO:0007389	pattern specification process	1	1	1	1	1	0.0025	1	1	1	1	1	1	1	1	1	1	1	1	1	1	1	1	1	1	1	1	1	1	1
GO:0007062	sister chromatid cohesion	1	1	1	1	1	0.0031	1	1	1	1	1	1	1	1	1	1	1	1	1	1	1	1	1	1	1	1	1	1	1
GO:0010468	regulation of gene expression	1	1	1	1	1	0.0037	1	1	1	1	1	1	1	1	1	1	1	1	1	1	1	1	1	1	1	1	1	1	1
GO:0007017	microtubule-based process	1	1	1	1	1	0.0039	0.0061	1	1	1	1	1	1	1	1	1	1	1	1	1	1	1	1	1	1	1	1	1	1
GO:0006275	regulation of DNA replication	1	1	1	1	1	0.0051	1	1	1	1	1	1	1	1	1	1	1	1	1	1	1	1	1	1	1	1	1	1	1
GO:0009638	phototropism	1	1	1	1	1	0.0064	1	1	1	1	1	1	1	1	1	1	1	1	1	1	1	1	1	1	1	1	1	1	1
GO:0010564	regulation of cell cycle process	1	1	1	1	1	0.0072	1	1	1	1	1	1	1	1	1	1	1	1	1	1	1	1	1	1	1	1	1	1	1
GO:0006270	DNA-dependent DNA replication initiation	1	1	1	1	1	0.0095	1	1	1	1	1	1	1	1	1	1	1	1	1	1	1	1	1	1	1	1	1	1	1
GO:0031123	RNA 3'-end processing	1	1	1	1	1	0.0095	1	1	1	1	1	1	1	1	1	1	1	1	1	1	1	1	1	1	1	1	1	1	1
GO:0000724	double-strand break repair via homologou...	1	1	1	1	1	0.0095	1	1	1	1	1	1	1	1	1	1	1	1	1	1	1	1	1	1	1	1	1	1	1
GO:0009753	response to jasmonic acid stimulus	1	1	1	1	1	1	1	1	1	1	0.0024	1	1	1	1	1	1	1	1	1	1	1	1	1	1	1	1	1	1
GO:0009610	response to symbiotic fungus	1	1	1	1	1	1	1	1	1	1	1	0.00044	0.00019	1	1	1	1	1	1	1	1	1	1	1	1	1	1	1	1
GO:0009553	embryo sac development	1	1	1	1	1	1	1	1	1	1	1	0.00735	1	1	1	1	1	1	1	1	1	1	1	1	1	1	1	1	1
GO:0080119	ER body organization	1	1	1	1	1	1	1	1	1	1	1	1	0.00783	1	1	1	1	1	1	1	1	1	1	1	1	1	1	1	1
GO:0031537	regulation of anthocyanin metabolic proc...	1	1	1	1	1	1	1	1	1	1	1	1	0.00783	0.0026	1	1	1	1	1	1	1	1	1	1	1	1	1	1	1
GO:0042128	nitrate assimilation	1	1	1	1	1	1	1	1	1	1	1	1	0.00939	1	1	1	1	1	1	1	1	1	1	1	1	1	1	1	1
GO:0002237	response to molecule of bacterial origin	1	1	1	1	1	1	1	1	1	1	1	1	1	1	0.0024	0.0047	1	1	1	1	1	1	1	1	1	1	1	1	1
GO:0002679	respiratory burst involved in defense re...	1	1	1	1	1	1	1	1	1	1	1	1	1	1	0.0031	0.0063	1	1	1	1	1	1	1	1	1	1	1	1	1
GO:0009646	response to absence of light	1	1	1	1	1	1	1	1	1	1	1	1	1	1	0.0034	0.0068	1	1	1	1	1	1	1	1	1	1	1	1	1
GO:0001666	response to hypoxia	1	1	1	1	1	1	1	1	1	1	1	1	1	1	0.0042	0.0084	1	1	1	1	1	1	1	1	1	1	1	1	1
GO:0043069	negative regulation of programmed cell d...	1	1	1	1	1	1	1	1	1	1	1	1	1	1	0.0092	1	1	1	1	1	1	1	1	1	1	1	1	1	1
GO:0009556	microsporogenesis	1	1	1	1	1	1	1	1	1	1	1	1	1	1	1	1	1	1	1	1	1	1	1	1	1	0.0026	0.0026	1	1
GO:0052543	callose deposition in cell wall	1	1	1	1	1	1	1	1	1	1	1	1	1	1	1	1	1	1	1	1	1	1	1	1	1	0.0052	0.0052	1	1
GO:0006869	lipid transport	1	1	1	1	1	1	1	1	1	1	1	1	1	1	1	1	1	1	1	1	1	1	1	1	1	0.0076	0.0076	1	1
