# Supplementary material for: Photoperiodic control of the Arabidopsis proteome reveals a translational coincidence mechanism
Source: Mol Syst Biol. 2018 Mar 1;14(3):e7962. doi: 10.15252/msb.20177962 (PMC5830654; doi:10.15252/msb.20177962)
Supplement: Supplementary file 8 — Table EV6 [file MSB-14-e7962-s008.xlsx]

## Sheet: legend
Table EV6. KEGG pathway enrichment for significantly changing proteins. Overrepresentation of KEGG terms was analysed for proteins showing significant up- or down-regulation over photoperiods. The results of enrichment of each KEGG pathway amongst both significantly up- and down-regulated proteins are shown. Enrichments were calculated by Fisher’s exact test.

## Sheet: Table EV6, KEGG pathway enrich
KEGG Pathway	total proteins in PW	total UP regulated	Fisher test UP	total DOWN regulated	Fisher test DOWN	Over or Under Rep UP?	Over or Under Rep DOWN?
carbon metabolism	153	40	0.00928308	27	0.0982516	1	0
metabolic pathways	796	180	0.000673323	150	0.00327679	1	-1
secondary metabolic pathways	468	100	0.0359827	98	0.206172	1	0
TCA cycle	47	14	0.0335843	6	0.085472	1	0
carbon fixation	57	22	0.000157151	3	0.000408145	1	-1
pentose phosphate PW	37	9	0.276541	7	0.696762	0	0
glucolysis	75	15	0.540553	15	0.58262	0	0
starch	66	22	0.00174575	10	0.141828	1	0
fatty acid degradation	31	15	7.95012e-05	4	0.203852	1	0
fatty acid biosynthesis	18	1	0.343965	5	0.780426	0	0
ribosomes	151	2	3.4113e-10	85	3.59731e-17	-1	1
ribosome biogenesis	33	0	0.00399453	19	3.1218e-05	-1	1
peroxisome	41	20	4.67228e-06	1	0.000325825	1	-1
photosynthesis	56	22	0.000122448	2	8.79281e-05	1	-1
hormone signalling	13	0	0.142807	2	0.744874	0	0
basal transcription factors	5	0	0.594737	1	1	0	0
proteasome	39	1	0.00945826	8	0.849572	-1	0
regulation of autophagy	3	0	1	0	1	0	0
DNA replication	13	0	0.142807	7	0.017876	0	1
RNA polymerase	6	0	0.598314	2	0.631142	0	0
Amino acid metabolism	174	36	0.264193	35	0.316264	0	0
thiamine metabolism	5	1	1	1	1	0	0
glucosinolate metabolism	12	10	1.27614e-06	0	0.0809971	1	0
sulfate metabolism	26	9	0.0340284	6	1	1	0
terpenoid backbone biosynthesis	26	5	0.79541	6	1	0	0
chlorophyll biosynthesis	35	3	0.258956	13	0.0714417	0	0
carotinoid biosynthesis	14	3	0.722085	3	1	0	0
plastoquinone biosynthesis	12	5	0.0436286	0	0.0809971	1	0
light harvesting	17	3	1	5	0.56992	0	0
tryptophan biosynthesis	23	11	0.000802757	3	0.325703	1	0
