# Supplementary material for: Photoperiodic control of the Arabidopsis proteome reveals a translational coincidence mechanism
Source: Mol Syst Biol. 2018 Mar 1;14(3):e7962. doi: 10.15252/msb.20177962 (PMC5830654; doi:10.15252/msb.20177962)
Supplement: Supplementary file 9 — Table EV7 [file MSB-14-e7962-s009.xlsx]

## Sheet: legend
Table EV7. GO term enrichment for significantly changing proteins. Overrepresentation of GO terms for proteins showing significant up- and down-regulation over photoperiods. Enrichments were calculated by Fisher’s exact test.

## Sheet: GO enrichment UP reg proteins
	GO.ID	Term	Annotated	Significant	Elim
1	GO:0019761	glucosinolate biosynthetic process	121	50	2.2e-10
2	GO:0009684	indoleacetic acid biosynthetic process	63	32	8.8e-10
3	GO:0006569	tryptophan catabolic process	45	23	1.9e-07
4	GO:0019252	starch biosynthetic process	148	47	8.7e-06
5	GO:0042742	defense response to bacterium	173	52	1.7e-05
6	GO:0019760	glucosinolate metabolic process	142	62	2.6e-05
7	GO:0009753	response to jasmonic acid	90	31	5.5e-05
8	GO:0009414	response to water deprivation	91	31	7e-05
9	GO:0009627	systemic acquired resistance	124	42	0.00012
10	GO:0030968	endoplasmic reticulum unfolded protein r...	20	11	0.00014
11	GO:0002213	defense response to insect	12	8	0.0002
12	GO:0006972	hyperosmotic response	92	30	0.00022
13	GO:0010193	response to ozone	18	10	0.00026
14	GO:0009737	response to abscisic acid	125	37	0.0004
15	GO:0006979	response to oxidative stress	164	51	0.00052
16	GO:0006635	fatty acid beta-oxidation	70	23	0.00106
17	GO:0006098	pentose-phosphate shunt	155	42	0.00125
18	GO:0046686	response to cadmium ion	346	81	0.00146
19	GO:0010363	regulation of plant-type hypersensitive ...	93	28	0.00149
20	GO:0043085	positive regulation of catalytic activit...	94	28	0.00178
21	GO:0009697	salicylic acid biosynthetic process	60	20	0.00182
22	GO:0007030	Golgi organization	131	36	0.0021
23	GO:0006833	water transport	100	29	0.00233
24	GO:0042401	cellular biogenic amine biosynthetic pro...	19	9	0.00234
25	GO:0009409	response to cold	222	55	0.00235
26	GO:0000023	maltose metabolic process	119	33	0.00271
27	GO:0044712	single-organism catabolic process	550	153	0.00288
28	GO:0006099	tricarboxylic acid cycle	10	6	0.00294
29	GO:0001676	long-chain fatty acid metabolic process	10	6	0.00294
30	GO:0034976	response to endoplasmic reticulum stress	97	34	0.00368
31	GO:0050832	defense response to fungus	94	27	0.00378
32	GO:0043069	negative regulation of programmed cell d...	35	13	0.00395
33	GO:0009651	response to salt stress	349	79	0.00447
34	GO:0009407	toxin catabolic process	82	24	0.00475
35	GO:0006612	protein targeting to membrane	100	28	0.00478
36	GO:0005983	starch catabolic process	14	7	0.00503
37	GO:0006995	cellular response to nitrogen starvation	11	6	0.00553
38	GO:0051259	protein oligomerization	11	6	0.00553
39	GO:0031348	negative regulation of defense response	66	20	0.00628
40	GO:0009749	response to glucose	45	15	0.00658
41	GO:0009862	systemic acquired resistance, salicylic ...	58	18	0.00711
42	GO:0006096	glycolytic process	165	41	0.00775
43	GO:0009595	detection of biotic stimulus	42	14	0.00854
44	GO:0010200	response to chitin	59	18	0.00862
45	GO:0010118	stomatal movement	30	11	0.00874
46	GO:0010038	response to metal ion	377	92	0.00875
47	GO:0006816	calcium ion transport	68	20	0.009
48	GO:0009744	response to sucrose	100	27	0.00935
49	GO:0072350	tricarboxylic acid metabolic process	16	10	0.00971
50	GO:0006874	cellular calcium ion homeostasis	6	4	0.00994
51	GO:0009620	response to fungus	129	39	0.00996

## Sheet: GO enrichmen DOWN reg proteins
	GO.ID	Term	Annotated	Significant	Elim
1	GO:0006412	translation	257	123	8.7e-16
2	GO:0001510	RNA methylation	98	50	3.4e-09
3	GO:0035196	production of miRNAs involved in gene si...	36	22	1.9e-06
4	GO:0009220	pyrimidine ribonucleotide biosynthetic p...	77	37	2.6e-06
5	GO:0042793	transcription from plastid promoter	67	33	4.6e-06
6	GO:0045893	positive regulation of transcription, DN...	140	54	5.5e-05
7	GO:0000398	mRNA splicing, via spliceosome	23	14	0.00016
8	GO:0042254	ribosome biogenesis	238	92	0.00018
9	GO:0000478	endonucleolytic cleavage involved in rRN...	12	9	0.00026
10	GO:0006414	translational elongation	19	12	0.00029
11	GO:0010267	production of ta-siRNAs involved in RNA ...	32	17	0.00032
12	GO:0009793	embryo development ending in seed dorman...	212	72	0.00041
13	GO:0051726	regulation of cell cycle	45	21	0.00065
14	GO:0006364	rRNA processing	198	72	0.00083
15	GO:0006399	tRNA metabolic process	74	30	0.00098
16	GO:0042274	ribosomal small subunit biogenesis	9	7	0.00098
17	GO:0010027	thylakoid membrane organization	165	57	0.00102
18	GO:0006606	protein import into nucleus	68	28	0.00107
19	GO:0006354	DNA-templated transcription, elongation	62	26	0.00116
20	GO:0006342	chromatin silencing	47	21	0.0013
21	GO:0007267	cell-cell signaling	14	9	0.00148
22	GO:0016556	mRNA modification	54	23	0.00172
23	GO:1903047	mitotic cell cycle process	71	28	0.00234
24	GO:0045036	protein targeting to chloroplast	52	22	0.00239
25	GO:0009902	chloroplast relocation	91	34	0.00247
26	GO:0006261	DNA-dependent DNA replication	40	18	0.00259
27	GO:0048609	multicellular organismal reproductive pr...	89	33	0.00328
28	GO:0043687	post-translational protein modification	13	8	0.00409
29	GO:0009616	virus induced gene silencing	21	11	0.00429
30	GO:0007062	sister chromatid cohesion	39	17	0.00506
31	GO:0006779	porphyrin-containing compound biosynthet...	112	39	0.00526
32	GO:0019288	isopentenyl diphosphate biosynthetic pro...	198	63	0.00549
33	GO:0010388	cullin deneddylation	52	21	0.00576
34	GO:0000085	mitotic G2 phase	52	21	0.00576
35	GO:0010016	shoot system morphogenesis	174	56	0.00664
36	GO:0000226	microtubule cytoskeleton organization	69	26	0.00675
37	GO:0034660	ncRNA metabolic process	270	100	0.00763
38	GO:0000280	nuclear division	60	23	0.00833
39	GO:0006259	DNA metabolic process	114	45	0.00835
40	GO:0051607	defense response to virus	41	21	0.00928
41	GO:0006406	mRNA export from nucleus	38	16	0.00961
