# Supplementary material for: Photoperiodic control of the Arabidopsis proteome reveals a translational coincidence mechanism
Source: Mol Syst Biol. 2018 Mar 1;14(3):e7962. doi: 10.15252/msb.20177962 (PMC5830654; doi:10.15252/msb.20177962)
Supplement: Supplementary file 10 — Table EV8 [file MSB-14-e7962-s010.xlsx]

## Sheet: legend
Table EV8. Top GO term enrichment of transcript-protein pairs. Overrepresentation of GO terms for protein-transcript pairs that show significant changes with photoperiod. Each combination of up- and down-regulation between transcripts and proteins is considered. Enrichments were calculated by Fisher’s exact test.

## Sheet: EV8
		Direction of change in abundance (1/-1 = increasing/decreasing with increasing photoperiod)				Transcript-protein pairs
	ED or EN transcript	Transcript	Protein	Top enriched GO term	GO term description	In total set	In selection	p-value (Fisher's exact test)
1	ED	-1	-1	GO:0006364	rRNA processing	25	25	3.9e-07
2	EN	-1	-1	GO:0008361	regulation of cell size	5	5	0.00082
3	ED	1	-1	GO:2000026	regulation of multicellular organismal development	6	3	0.0015
4	EN	1	-1	GO:0006364	rRNA processing	16	15	1.2e-08
5	ED	-1	1	GO:0009735	response to cytokinin	9	3	0.004
6	EN	-1	1	NA	NA	NA	NA	NA
7	ED	1	1	GO:1901701	cellular response to oxygen-containing compound	17	13	0.00036
8	EN	1	1	GO:0019761	glucosinolate biosynthetic process	12	12	7.7e-05
